# Supplementary material for: High Performance of a Dominant/X-Linked Gene Panel in Patients with Neurodevelopmental Disorders
Source: Genes (Basel). 2023 Mar 13;14(3):708. doi: 10.3390/genes14030708 (PMC10048137; doi:10.3390/genes14030708)
Supplement: Supplementary file 1 [file genes-14-00708-s001.zip]

Archive with 8 entries (8 files):
- SupplementaryMaterial.pdf
- TableS1.xls
- TableS2.xls
- TableS3.xls
- TableS4.xls
- TableS5.xls
- TableS6.xls
- TableS7.xls
