# Supplementary material for: High Performance of a Dominant/X-Linked Gene Panel in Patients with Neurodevelopmental Disorders
Source: Genes (Basel). 2023 Mar 13;14(3):708. doi: 10.3390/genes14030708 (PMC10048137; doi:10.3390/genes14030708)
Supplement: Supplementary file 1 [file genes-14-00708-s001.zip › TableS1.xls]

## Sheet: Sheet1
Patient ID	Sex	Years at analysis	Subset	HPO terms	HPO codes
pat-1	Male	13.2	ID/GDD	Decreased response to growth hormone stimulation test;Intellectual disability, moderate;Attention deficit hyperactivity disorder;Autistic behavior;Abnormal aggressive, impulsive or violent behavior;Delayed speech and language development;Abnormal facial shape	HP:0000824;HP:0002342;HP:0007018;HP:0000729;HP:0006919;HP:0000750;HP:0001999
pat-2	Male	15.0	ID/GDD	Intellectual disability, mild;Seizure;Abnormal facial shape;Joint laxity;Behavioral abnormality;Autistic behavior;Attention deficit hyperactivity disorder;Obsessive-compulsive behavior;Anxiety;Depression;Neurodevelopmental abnormality;Global developmental delay;Abnormal nervous system physiology;Hypotonia;Dysphagia;Abnormality of the eye;Myopia	HP:0001256;HP:0001250;HP:0001999;HP:0001388;HP:0000708;HP:0000729;HP:0007018;HP:0000722;HP:0000739;HP:0000716;HP:0012759;HP:0001263;HP:0012638;HP:0001252;HP:0002015;HP:0000478;HP:0000545
pat-3	Female	19.4	ID/GDD	Behavioral abnormality;Intellectual disability, mild	HP:0000708;HP:0001256
pat-4	Female	15.6	ID/GDD	Intellectual disability, severe;Skin-picking;Small nail;Self-biting;Camptodactyly;Joint laxity;Abnormal facial shape	HP:0010864;HP:0012166;HP:0001792;HP:0012169;HP:0012385;HP:0001388;HP:0001999
pat-5	Male	15.8	ID/GDD	Impaired social interactions;Cerebral hemorrhage;Delayed speech and language development;Hypotonia;Obsessive-compulsive behavior;Periauricular skin pits;Neurodevelopmental delay;Talipes valgus;Intellectual disability, mild;Hypogonadotropic hypogonadism;Joint laxity;Abnormal facial shape;Aggressive behavior;Seizure;Hypothyroidism;Astigmatism	HP:0000735;HP:0001342;HP:0000750;HP:0001252;HP:0000722;HP:0100277;HP:0012758;HP:0004684;HP:0001256;HP:0000044;HP:0001388;HP:0001999;HP:0000718;HP:0001250;HP:0000821;HP:0000483
pat-6	Male	37.0	ID/GDD	Intellectual disability, mild;Motor delay;Hearing impairment;Decreased response to growth hormone stimulation test;Myopia;Abnormal heart morphology;Biliary atresia	HP:0001256;HP:0001270;HP:0000365;HP:0000824;HP:0000545;HP:0001627;HP:0005912
pat-7	Female	4.6	ID/GDD	Blepharophimosis;Hydroureter;Global developmental delay;Failure to thrive;Abnormal facial shape;Ureteral stenosis;Hydronephrosis;Motor delay;Delayed speech and language development;Intellectual disability, mild	HP:0000581;HP:0000072;HP:0001263;HP:0001508;HP:0001999;HP:0000071;HP:0000126;HP:0001270;HP:0000750;HP:0001256
pat-8	Female	14.2	ID/GDD	Obsessive-compulsive behavior;Hypotonia;Delayed speech and language development;Poor motor coordination;Intellectual disability, moderate;Seizure;Menorrhagia;Global developmental delay;Attention deficit hyperactivity disorder	HP:0000722;HP:0001252;HP:0000750;HP:0002275;HP:0002342;HP:0001250;HP:0000132;HP:0001263;HP:0007018
pat-9	Male	5.1	ID/GDD	Attention deficit hyperactivity disorder;Joint laxity;Clinodactyly;Seizure;Localized skin lesion;Delayed speech and language development;Behavioral abnormality;Intellectual disability, borderline	HP:0007018;HP:0001388;HP:0030084;HP:0001250;HP:0011355;HP:0000750;HP:0000708;HP:0006889
pat-10	Female	10.9	ID/GDD	Motor stereotypy;Dysphagia;Absent speech;Hypotonia;Scoliosis;Tetraparesis;Encephalopathy;Global developmental delay;Joint laxity;Intellectual disability, severe	HP:0000733;HP:0002015;HP:0001344;HP:0001252;HP:0002650;HP:0002273;HP:0001298;HP:0001263;HP:0001388;HP:0010864
pat-11	Male	21.4	ID/GDD	Autistic behavior;Intellectual disability, moderate;Spasticity;Poor motor coordination;Impulsivity;Mitral valve prolapse;Disproportionate tall stature;Hypoplasia of the corpus callosum;Seizure	HP:0000729;HP:0002342;HP:0001257;HP:0002275;HP:0100710;HP:0001634;HP:0001519;HP:0002079;HP:0001250
pat-12	Female	2.7	ID/GDD	Delayed speech and language development;Intellectual disability;Clinodactyly;Global developmental delay	HP:0000750;HP:0001249;HP:0030084;HP:0001263
pat-13	Female	16.7	ID/GDD	Specific learning disability;Abnormal facial shape;Cognitive impairment;Partial absence of the septum pellucidum;Pituitary adenoma;Claustrophobia;Decreased response to growth hormone stimulation test;Delayed speech and language development;Delayed skeletal maturation;Short stature	HP:0001328;HP:0001999;HP:0100543;HP:0030283;HP:0002893;HP:0025253;HP:0000824;HP:0000750;HP:0002750;HP:0004322
pat-14	Male	20.4	ID/GDD	Intellectual disability, severe;Absent speech;Seizure;Abnormal facial shape;Microcephaly;Scoliosis;Abnormal nervous system morphology;Cerebral atrophy;Neurodevelopmental abnormality;Global developmental delay;Motor delay;Intrauterine growth retardation;Abnormal nervous system physiology;Hypertonia;Spastic tetraparesis	HP:0010864;HP:0001344;HP:0001250;HP:0001999;HP:0000252;HP:0002650;HP:0012639;HP:0002059;HP:0012759;HP:0001263;HP:0001270;HP:0001511;HP:0012638;HP:0001276;HP:0001285
pat-15	Female	13.2	ID/GDD	Umbilical hernia;Intellectual disability, borderline;Hypotonia;Delayed speech and language development;Attention deficit hyperactivity disorder;Macroglossia;Abnormal facial shape;Seizure	HP:0001537;HP:0006889;HP:0001252;HP:0000750;HP:0007018;HP:0000158;HP:0001999;HP:0001250
pat-16	Female	15.0	ID/GDD	Intellectual disability, mild;Hirsutism;Autistic behavior;Psychotic episodes;Delayed speech and language development;Attention deficit hyperactivity disorder;Increased circulating androgen concentration;Overgrowth	HP:0001256;HP:0001007;HP:0000729;HP:0000725;HP:0000750;HP:0007018;HP:0030348;HP:0001548
pat-17	Female	10.1	ID/GDD	Abnormal facial shape;Hemihypertrophy;Global developmental delay;Delayed speech and language development;Pilomatrixoma;Distal urethral duplication;Pyelonephritis;Motor delay;Growth delay;Thyroglossal cyst;Intellectual disability, borderline	HP:0001999;HP:0001528;HP:0001263;HP:0000750;HP:0030434;HP:0008706;HP:0012330;HP:0001270;HP:0001510;HP:0010518;HP:0006889
pat-18	Female	2.8	ID/GDD	Delayed speech and language development;Abnormal facial shape;Microcephaly;Neurodevelopmental abnormality;Global developmental delay;Motor delay;Abnormality of the eye;Strabismus;Intellectual disability, severe	HP:0000750;HP:0001999;HP:0000252;HP:0012759;HP:0001263;HP:0001270;HP:0000478;HP:0000486;HP:0010864
pat-19	Female	4.6	ID/GDD	Motor delay;Hirsutism;Ptosis;Sparse scalp hair;Hypotonia;Delayed speech and language development;Visual impairment;Delayed eruption of teeth;Small nail;Aplasia/Hypoplasia of the 5th finger;Joint laxity;Abnormal facial shape;Strabismus	HP:0001270;HP:0001007;HP:0000508;HP:0002209;HP:0001252;HP:0000750;HP:0000505;HP:0000684;HP:0001792;HP:0006262;HP:0001388;HP:0001999;HP:0000486
pat-20	Male	31.9	ID/GDD	Seizure;Dysphagia;Kyphosis;Impairment in personality functioning;Delayed speech and language development;Intellectual disability, borderline;Cerebral atrophy	HP:0001250;HP:0002015;HP:0002808;HP:0031466;HP:0000750;HP:0006889;HP:0002059
pat-21	Female	10.1	ID/GDD	Seizure;Strabismus;Attention deficit hyperactivity disorder;Intellectual disability, mild;Behavioral abnormality;Hypermetropia;Delayed speech and language development;Motor stereotypy;Autistic behavior	HP:0001250;HP:0000486;HP:0007018;HP:0001256;HP:0000708;HP:0000540;HP:0000750;HP:0000733;HP:0000729
pat-22	Female	4.8	ID/GDD	Intellectual disability;Delayed speech and language development;Abnormal facial shape;Microcephaly;Genu valgum;Pes planus;Umbilical hernia;Neurodevelopmental abnormality;Global developmental delay;Motor delay;Abnormal nervous system physiology;Hypotonia;Abnormality of the eye;Strabismus;Myopia	HP:0001249;HP:0000750;HP:0001999;HP:0000252;HP:0002857;HP:0001763;HP:0001537;HP:0012759;HP:0001263;HP:0001270;HP:0012638;HP:0001252;HP:0000478;HP:0000486;HP:0000545
pat-23	Female	5.8	ID/GDD	Tremor;Global developmental delay;Cognitive impairment;Polyphagia;Short stature;Delayed speech and language development;Intellectual disability, moderate	HP:0001337;HP:0001263;HP:0100543;HP:0002591;HP:0004322;HP:0000750;HP:0002342
pat-24	Female	13.7	ID/GDD	Intellectual disability, mild;Delayed speech and language development;Agenesis of corpus callosum	HP:0001256;HP:0000750;HP:0001274
pat-25	Male	3.8	ID/GDD	Intellectual disability, mild;Abnormal facial shape;Torticollis;Neurodevelopmental abnormality;Global developmental delay	HP:0001256;HP:0001999;HP:0000473;HP:0012759;HP:0001263
pat-26	Male	10.1	ID/GDD	Autistic behavior;Short stature;Sleep disturbance;Intellectual disability, moderate;Abnormal facial shape;Seizure	HP:0000729;HP:0004322;HP:0002360;HP:0002342;HP:0001999;HP:0001250
pat-27	Female	11.9	ID/GDD	Intellectual disability;Autistic behavior;Global developmental delay;Abnormal facial shape	HP:0001249;HP:0000729;HP:0001263;HP:0001999
pat-28	Female	15.7	ID/GDD	Intellectual disability, borderline;Autistic behavior;Depression;Dyslexia;Delayed speech and language development;Anxiety;Nail dysplasia	HP:0006889;HP:0000729;HP:0000716;HP:0010522;HP:0000750;HP:0000739;HP:0002164
pat-29	Male	15.7	ID/GDD	Seizure;Joint laxity;Abnormal facial shape;Aggressive behavior;Intellectual disability, mild;Abnormal temper tantrums;Autistic behavior;Asthma;Delayed speech and language development;Hypotonia	HP:0001250;HP:0001388;HP:0001999;HP:0000718;HP:0001256;HP:0025160;HP:0000729;HP:0002099;HP:0000750;HP:0001252
pat-30	Female	21.7	ID/GDD	Short stature;Motor delay;Microcephaly;Delayed speech and language development;Cleft lip;Abnormal facial shape;Hypoplasia of the corpus callosum;Global developmental delay;Intellectual disability, moderate	HP:0004322;HP:0001270;HP:0000252;HP:0000750;HP:0410030;HP:0001999;HP:0002079;HP:0001263;HP:0002342
pat-31	Female	8.7	ID/GDD	Global developmental delay;Abnormal facial shape;Strabismus;Astigmatism;Behavioral abnormality;Hypermetropia;Hirsutism;Short attention span	HP:0001263;HP:0001999;HP:0000486;HP:0000483;HP:0000708;HP:0000540;HP:0001007;HP:0000736
pat-32	Male	36.3	ID/GDD	Intellectual disability, mild;Psychosis;Lactic acidosis;Behavioral abnormality;Self-injurious behavior;Aggressive behavior;Osteoporosis;Seizure	HP:0001256;HP:0000709;HP:0003128;HP:0000708;HP:0100716;HP:0000718;HP:0000939;HP:0001250
pat-33	Female	10.6	ID/GDD	Hypothyroidism;Alexia;Protruding ear;Seizure;Motor delay;Autistic behavior;Dyslexia;Neurodevelopmental delay;Intellectual disability, moderate	HP:0000821;HP:0010523;HP:0000411;HP:0001250;HP:0001270;HP:0000729;HP:0010522;HP:0012758;HP:0002342
pat-34	Female	10.6	ID/GDD	Intellectual disability, severe;Absent speech;Joint laxity;Neurodevelopmental abnormality;Global developmental delay;Abnormal nervous system physiology;Hypotonia;Abnormality of the eye;Strabismus;Myopia	HP:0010864;HP:0001344;HP:0001388;HP:0012759;HP:0001263;HP:0012638;HP:0001252;HP:0000478;HP:0000486;HP:0000545
pat-35	Female	4.2	ID/GDD	Intellectual disability, borderline;Language impairment;Seizure;Autistic behavior;Clumsiness;Behavioral abnormality	HP:0006889;HP:0002463;HP:0001250;HP:0000729;HP:0002312;HP:0000708
pat-36	Male	5.3	ID/GDD	Abnormal facial shape;Autistic behavior;Intellectual disability, severe	HP:0001999;HP:0000729;HP:0010864
pat-37	Male	19.9	ID/GDD	Intellectual disability, severe;Microcephaly;Abnormality of the face;Hirsutism;Seizure;Cerebellar atrophy;Chiari malformation;Global developmental delay;Hypoplasia of the corpus callosum;Spastic tetraparesis	HP:0010864;HP:0000252;HP:0000271;HP:0001007;HP:0001250;HP:0001272;HP:0002308;HP:0001263;HP:0002079;HP:0001285
pat-38	Female	28.9	ID/GDD	Delayed speech and language development;Pes cavus;Intellectual disability, mild;Strabismus;Abnormal facial shape	HP:0000750;HP:0001761;HP:0001256;HP:0000486;HP:0001999
pat-39	Female	3.7	ID/GDD	Abnormal labia minora morphology;Anoperineal fistula;Talipes equinovarus;Global developmental delay;Abnormal facial shape;Anal atresia;Abnormal subclavian artery morphology;Choanal atresia;Hirsutism	HP:0012880;HP:0005218;HP:0001762;HP:0001263;HP:0001999;HP:0002023;HP:0031251;HP:0000453;HP:0001007
pat-40	Female	15.4	ID/GDD	Intellectual disability, moderate;Arachnodactyly;Behavioral abnormality;Hypermetropia;Delayed speech and language development;Astigmatism;Disproportionate tall stature;Global developmental delay;Hypertonia;Mitral regurgitation;Joint laxity	HP:0002342;HP:0001166;HP:0000708;HP:0000540;HP:0000750;HP:0000483;HP:0001519;HP:0001263;HP:0001276;HP:0001653;HP:0001388
pat-41	Female	37.8	ID/GDD	Ectopic kidney;Scoliosis;Posterior pituitary hypoplasia;Diabetes mellitus;Depression;Delayed menarche;Intellectual disability, mild;Genu valgum;Obesity;Ectopic posterior pituitary;Osteopenia;Strabismus;Chiari type I malformation;Hypogonadotropic hypogonadism;Abnormal circulating lipid concentration;Polyphagia;Anxiety;Hallux valgus;Low levels of vitamin D;Decreased response to growth hormone stimu…	HP:0000086;HP:0002650;HP:0011757;HP:0000819;HP:0000716;HP:0012569;HP:0001256;HP:0002857;HP:0001513;HP:0011755;HP:0000938;HP:0000486;HP:0007099;HP:0000044;HP:0003119;HP:0002591;HP:0000739;HP:0001822;HP:0100512;HP:0000824;HP:0008843
pat-42	Male	23.8	ID/GDD	Intellectual disability, mild;Dystonia;Delayed speech and language development;Dysphagia;Bruxism;Arachnodactyly	HP:0001256;HP:0001332;HP:0000750;HP:0002015;HP:0003763;HP:0001166
pat-43	Female	8.9	ID/GDD	Intellectual disability, mild;Abnormal facial shape;Obesity;Abnormality of the skeletal system;Polydactyly;Behavioral abnormality;Autistic behavior;Attention deficit hyperactivity disorder;Motor stereotypy	HP:0001256;HP:0001999;HP:0001513;HP:0000924;HP:0010442;HP:0000708;HP:0000729;HP:0007018;HP:0000733
pat-44	Male	27.5	ID/GDD	Hypermelanotic macule;Connective tissue nevi;Abnormal facial shape;Intellectual disability, moderate;Hyperactivity;Motor delay;Gynecomastia;Facial asymmetry;Sandal gap;Delayed speech and language development;Localized skin lesion;Absent speech;Scoliosis	HP:0001034;HP:0100898;HP:0001999;HP:0002342;HP:0000752;HP:0001270;HP:0000771;HP:0000324;HP:0001852;HP:0000750;HP:0011355;HP:0001344;HP:0002650
pat-45	Male	36.0	ID/GDD	Seizure;Cataract;Intellectual disability, moderate	HP:0001250;HP:0000518;HP:0002342
pat-46	Female	13.6	ID/GDD	Microcephaly;Intellectual disability, mild;Short attention span;Short stature;Speech apraxia;Neurodevelopmental delay;Scoliosis;Hearing impairment;Hypermetropia;Delayed speech and language development;Astigmatism;Decreased skull ossification;Pedal edema;Poor fine motor coordination;Abnormal facial shape	HP:0000252;HP:0001256;HP:0000736;HP:0004322;HP:0011098;HP:0012758;HP:0002650;HP:0000365;HP:0000540;HP:0000750;HP:0000483;HP:0004331;HP:0010741;HP:0007010;HP:0001999
pat-47	Female	3.3	ID/GDD	Seizure	HP:0001250
pat-48	Male	16.2	ID/GDD	Disproportionate tall stature;Intellectual disability, moderate;Autistic behavior	HP:0001519;HP:0002342;HP:0000729
pat-49	Female	18.6	ID/GDD	Intellectual disability, mild;Abnormal facial shape;Microcephaly;Brachydactyly;Behavioral abnormality;Aggressive behavior;Behavioral abnormality;Neurodevelopmental abnormality;Short stature;Abnormality of the eye;Hypermetropia	HP:0001256;HP:0001999;HP:0000252;HP:0001156;HP:0000708;HP:0000718;HP:0000708;HP:0012759;HP:0004322;HP:0000478;HP:0000540
pat-50	Female	17.2	ID/GDD	Self-injurious behavior;Aggressive behavior;Abnormal facial shape;Seizure;Delayed speech and language development;Motor stereotypy;Motor delay;Autistic behavior;Microcephaly;Intellectual disability, moderate	HP:0100716;HP:0000718;HP:0001999;HP:0001250;HP:0000750;HP:0000733;HP:0001270;HP:0000729;HP:0000252;HP:0002342
pat-51	Male	11.5	ID/GDD	Delayed speech and language development;Dyslexia;Autistic behavior;Intellectual disability, mild;Abnormal facial shape;Attention deficit hyperactivity disorder	HP:0000750;HP:0010522;HP:0000729;HP:0001256;HP:0001999;HP:0007018
pat-52	Female	10.7	ID/GDD	Language impairment;Aggressive behavior;Hypotonia;Intellectual disability, severe;Motor delay	HP:0002463;HP:0000718;HP:0001252;HP:0010864;HP:0001270
pat-53	Male	5.0	ID/GDD	Motor delay;Abnormality of the face;Intellectual disability, borderline;Delayed speech and language development;Neurodevelopmental delay;Global developmental delay;Abnormal digit morphology	HP:0001270;HP:0000271;HP:0006889;HP:0000750;HP:0012758;HP:0001263;HP:0011297
pat-54	Male	22.4	ID/GDD	Chiari type I malformation;Behavioral abnormality;Intellectual disability, mild	HP:0007099;HP:0000708;HP:0001256
pat-55	Female	9.5	ID/GDD	Seizure;Abnormal morphology of the limbic system;Abnormal facial shape;Hypoplasia of the corpus callosum;Delayed speech and language development;Intellectual disability, mild;Short stature;Cerebral atrophy	HP:0001250;HP:0007343;HP:0001999;HP:0002079;HP:0000750;HP:0001256;HP:0004322;HP:0002059
pat-56	Male	7.6	ID/GDD	Autistic behavior;Global developmental delay;Intellectual disability, moderate	HP:0000729;HP:0001263;HP:0002342
pat-57	Female	6.0	ID/GDD	Intellectual disability, severe;Delayed speech and language development;Abnormal facial shape;Behavioral abnormality;Motor stereotypy;Neurodevelopmental abnormality;Global developmental delay;Motor delay;Abnormality of the eye;Hypermetropia;Strabismus	HP:0010864;HP:0000750;HP:0001999;HP:0000708;HP:0000733;HP:0012759;HP:0001263;HP:0001270;HP:0000478;HP:0000540;HP:0000486
pat-58	Female	14.6	ID/GDD	Intellectual disability, moderate;Delayed speech and language development;Abnormal facial shape;Microcephaly;Hirsutism;Behavioral abnormality;Attention deficit hyperactivity disorder;Aggressive behavior;Behavioral abnormality;Neurodevelopmental abnormality;Global developmental delay;Intrauterine growth retardation;Short stature;Growth delay	HP:0002342;HP:0000750;HP:0001999;HP:0000252;HP:0001007;HP:0000708;HP:0007018;HP:0000718;HP:0000708;HP:0012759;HP:0001263;HP:0001511;HP:0004322;HP:0001510
pat-59	Male	36.0	ID/GDD	Seizure;Cataract;Intellectual disability, severe	HP:0001250;HP:0000518;HP:0010864
pat-60	Male	15.8	ID/GDD	Pes planus;Intellectual disability, mild;Short attention span;Hypotonia;Dyslexia;Global developmental delay;Abnormal facial shape	HP:0001763;HP:0001256;HP:0000736;HP:0001252;HP:0010522;HP:0001263;HP:0001999
pat-61	Male	29.5	ID/GDD	Hyperuricemia;Seizure;Small hypothenar eminence;Self-injurious behavior;Abnormal circulating lipid concentration;Macroorchidism;Subarachnoid hemorrhage;Aggressive behavior;Behavioral abnormality;Obesity;Intellectual disability, severe;Small thenar eminence;Motor delay;Autistic behavior	HP:0002149;HP:0001250;HP:0010487;HP:0100716;HP:0003119;HP:0000053;HP:0002138;HP:0000718;HP:0000708;HP:0001513;HP:0010864;HP:0001245;HP:0001270;HP:0000729
pat-62	Male	14.7	ID/GDD	Autistic behavior;Intellectual disability, borderline	HP:0000729;HP:0006889
pat-63	Male	13.3	ID/GDD	Intellectual disability;Delayed speech and language development;Abnormal facial shape;Talipes equinovarus;Behavioral abnormality;Autistic behavior;Aggressive behavior;Self-injurious behavior;Sleep disturbance;Behavioral abnormality;Neurodevelopmental abnormality;Global developmental delay	HP:0001249;HP:0000750;HP:0001999;HP:0001762;HP:0000708;HP:0000729;HP:0000718;HP:0100716;HP:0002360;HP:0000708;HP:0012759;HP:0001263
pat-64	Male	21.7	ID/GDD	Intellectual disability;Delayed speech and language development;Abnormal facial shape;Microcephaly;Pes planus;Gastroesophageal reflux;Pectus excavatum;Scoliosis;Clinodactyly;Behavioral abnormality;Behavioral abnormality;Neurodevelopmental abnormality;Short stature;Abnormality of the eye;Myopia;Dysmetria	HP:0001249;HP:0000750;HP:0001999;HP:0000252;HP:0001763;HP:0002020;HP:0000767;HP:0002650;HP:0030084;HP:0000708;HP:0000708;HP:0012759;HP:0004322;HP:0000478;HP:0000545;HP:0001310
pat-65	Male	4.2	ID/GDD	Abnormal facial shape;Global developmental delay;Hydrocephalus;Turricephaly;Hypospadias;Attention deficit hyperactivity disorder;Delayed speech and language development;Noncompaction cardiomyopathy;Autistic behavior;Intellectual disability, borderline	HP:0001999;HP:0001263;HP:0000238;HP:0000262;HP:0000047;HP:0007018;HP:0000750;HP:0012817;HP:0000729;HP:0006889
pat-66	Male	20.5	ID/GDD	Intellectual disability, mild;Bilateral talipes equinovarus;Motor delay;Arachnodactyly;Cryptorchidism;Paresthesia;Camptodactyly;Arachnoid cyst;Supernumerary nipple;Chiari malformation;Brachycephaly;Global developmental delay	HP:0001256;HP:0001776;HP:0001270;HP:0001166;HP:0000028;HP:0003401;HP:0012385;HP:0100702;HP:0002558;HP:0002308;HP:0000248;HP:0001263
pat-67	Male	6.7	ID/GDD	Abnormal facial shape;Joint laxity;Autistic behavior;Intellectual disability;Delayed speech and language development	HP:0001999;HP:0001388;HP:0000729;HP:0001249;HP:0000750
pat-68	Male	6.4	ID/GDD	Intellectual disability;Behavioral abnormality;Delayed speech and language development;Attention deficit hyperactivity disorder;Aggressive behavior;Self-injurious behavior	HP:0001249;HP:0000708;HP:0000750;HP:0007018;HP:0000718;HP:0100716
pat-69	Male	37.5	ID/GDD	Motor delay;Diabetes mellitus;Intellectual disability, moderate;Microcephaly;Delayed speech and language development;Abnormal cerebral morphology;Small nail;Hypoplasia of the corpus callosum;Inguinal hernia	HP:0001270;HP:0000819;HP:0002342;HP:0000252;HP:0000750;HP:0002060;HP:0001792;HP:0002079;HP:0000023
pat-70	Female	34.8	ID/GDD	Intellectual disability, severe;Microcephaly	HP:0010864;HP:0000252
pat-71	Male	48.2	ID/GDD	Seizure;Intellectual disability, mild	HP:0001250;HP:0001256
pat-72	Male	20.7	ID/GDD	Intellectual disability, moderate;Seizure;Joint laxity;Pectus excavatum;Kyphosis;Behavioral abnormality;Autistic behavior;Attention deficit hyperactivity disorder;Abnormality of the eye;Myopia	HP:0002342;HP:0001250;HP:0001388;HP:0000767;HP:0002808;HP:0000708;HP:0000729;HP:0007018;HP:0000478;HP:0000545
pat-73	Male	15.4	ID/GDD	Behavioral abnormality;Renal agenesis;Delayed speech and language development;Intellectual disability, mild;Autistic behavior;Aggressive behavior;Attention deficit hyperactivity disorder	HP:0000708;HP:0000104;HP:0000750;HP:0001256;HP:0000729;HP:0000718;HP:0007018
pat-74	Male	10.8	ID/GDD	Encopresis;Seizure;Enuresis;Intellectual disability, moderate;Autistic behavior;Cryptorchidism	HP:0040183;HP:0001250;HP:0000805;HP:0002342;HP:0000729;HP:0000028
pat-75	Male	19.2	ID/GDD	Intellectual disability, mild;Delayed speech and language development;Behavioral abnormality;Behavioral abnormality;Neurodevelopmental abnormality;Abnormal nervous system physiology;Hypotonia;Dysphagia	HP:0001256;HP:0000750;HP:0000708;HP:0000708;HP:0012759;HP:0012638;HP:0001252;HP:0002015
pat-76	Female	17.8	ID/GDD	Dysphagia;Intellectual disability, severe;Spastic tetraparesis;Gastroesophageal reflux;Dystonia;Pachygyria	HP:0002015;HP:0010864;HP:0001285;HP:0002020;HP:0001332;HP:0001302
pat-77	Female	18.1	ID/GDD	Abnormal facial shape;Short metacarpal;Polyphagia;Talipes equinovarus;Anxiety;Attention deficit hyperactivity disorder;Hypercholesterolemia;Obsessive-compulsive behavior;Peripheral neuropathy;Motor stereotypy;Short stature;Intellectual disability, borderline;Genu valgum;Obesity	HP:0001999;HP:0010049;HP:0002591;HP:0001762;HP:0000739;HP:0007018;HP:0003124;HP:0000722;HP:0009830;HP:0000733;HP:0004322;HP:0006889;HP:0002857;HP:0001513
pat-78	Female	7.4	ID/GDD	Abnormal facial shape;Global developmental delay;Motor delay;Short stature;Genu recurvatum;Delayed speech and language development;Intellectual disability, mild	HP:0001999;HP:0001263;HP:0001270;HP:0004322;HP:0002816;HP:0000750;HP:0001256
pat-79	Male	1.2	ID/GDD	Seizure;Abnormal facial shape;Macrocephaly;Hydrocephalus;Patent foramen ovale;Abnormal nervous system physiology;Dysphagia;Nystagmus;Intellectual disability, severe	HP:0001250;HP:0001999;HP:0000256;HP:0000238;HP:0001655;HP:0012638;HP:0002015;HP:0000639;HP:0010864
pat-80	Male	9.6	ID/GDD	Delayed speech and language development;Intellectual disability, moderate;Autistic behavior	HP:0000750;HP:0002342;HP:0000729
pat-81	Male	7.0	ID/GDD	Abnormal facial shape;Autistic behavior;Intellectual disability, borderline;Delayed speech and language development;Strabismus	HP:0001999;HP:0000729;HP:0006889;HP:0000750;HP:0000486
pat-82	Male	4.5	ID/GDD	Overgrowth;Astigmatism;Abnormal facial shape;Strabismus;Syndactyly;Turricephaly;Global developmental delay;Exotropia;Gynecomastia;Motor delay;Macrocephaly;Obesity;Acanthosis nigricans;Delayed speech and language development;Intellectual disability, moderate	HP:0001548;HP:0000483;HP:0001999;HP:0000486;HP:0001159;HP:0000262;HP:0001263;HP:0000577;HP:0000771;HP:0001270;HP:0000256;HP:0001513;HP:0000956;HP:0000750;HP:0002342
pat-83	Male	8.0	ID/GDD	Overgrowth;Intellectual disability, mild;Autistic behavior;Delayed speech and language development	HP:0001548;HP:0001256;HP:0000729;HP:0000750
pat-84	Female	4.9	ID/GDD	Delayed speech and language development;Impulsivity;Autistic behavior;Intellectual disability, mild;Attention deficit hyperactivity disorder	HP:0000750;HP:0100710;HP:0000729;HP:0001256;HP:0007018
pat-85	Male	27.0	ID/GDD	Autism;Intellectual disability, severe;Absent speech	HP:0000717;HP:0010864;HP:0001344
pat-86	Female	17.2	ID/GDD	Abnormal facial shape;Scoliosis;Hallux valgus;Intellectual disability, mild;Seizure;Behavioral abnormality;Short attention span;Hypothyroidism;Asthma	HP:0001999;HP:0002650;HP:0001822;HP:0001256;HP:0001250;HP:0000708;HP:0000736;HP:0000821;HP:0002099
pat-87	Female	5.8	ID/GDD	Self-injurious behavior;Risk taking;Aggressive behavior;Short attention span;Autistic behavior;Abnormality of pain sensation;Intellectual disability, borderline;Delayed speech and language development;Impulsivity;Behavioral abnormality	HP:0100716;HP:0031472;HP:0000718;HP:0000736;HP:0000729;HP:0010832;HP:0006889;HP:0000750;HP:0100710;HP:0000708
pat-88	Female	38.3	ID/GDD	Intellectual disability, moderate;Abnormal facial shape;Pes planus;Scoliosis;Behavioral abnormality;Autistic behavior;Behavioral abnormality;Abnormality of the eye;Myopia	HP:0002342;HP:0001999;HP:0001763;HP:0002650;HP:0000708;HP:0000729;HP:0000708;HP:0000478;HP:0000545
pat-89	Male	16.8	ID/GDD	Intellectual disability, moderate;Abnormality of the face;Autistic behavior;Arachnodactyly;Motor stereotypy;Language impairment;Hypoplasia of the corpus callosum	HP:0002342;HP:0000271;HP:0000729;HP:0001166;HP:0000733;HP:0002463;HP:0002079
pat-90	Female	3.9	ID/GDD	Poor eye contact;Dry skin;Hoarse voice;Delayed speech and language development;Muscle spasm;Pilonidal abscess;Global developmental delay;Brachycephaly;Abnormal facial shape	HP:0000817;HP:0000958;HP:0001609;HP:0000750;HP:0003394;HP:0010771;HP:0001263;HP:0000248;HP:0001999
pat-91	Male	14.1	ID/GDD	Abnormal facial shape;Renal agenesis;Autistic behavior;Intellectual disability, mild	HP:0001999;HP:0000104;HP:0000729;HP:0001256
pat-92	Female	34.2	ID/GDD	Intellectual disability, moderate;Hyponatremia;Seizure	HP:0002342;HP:0002902;HP:0001250
pat-93	Female	24.3	ID/GDD	Intellectual disability, mild;Behavioral abnormality;Hearing impairment;Scoliosis;Premature ovarian insufficiency;Myopia;Abnormal facial shape;Abnormal heart morphology	HP:0001256;HP:0000708;HP:0000365;HP:0002650;HP:0008209;HP:0000545;HP:0001999;HP:0001627
pat-94	Male	26.6	ID/GDD	Delayed speech and language development;Autistic behavior;Motor delay;Intellectual disability, severe;Macroorchidism	HP:0000750;HP:0000729;HP:0001270;HP:0010864;HP:0000053
pat-95	Male	5.8	ID/GDD	Intellectual disability;Delayed speech and language development;Abnormal facial shape;Microcephaly;Brachycephaly;Clinodactyly;Neurodevelopmental abnormality;Global developmental delay	HP:0001249;HP:0000750;HP:0001999;HP:0000252;HP:0000248;HP:0030084;HP:0012759;HP:0001263
pat-96	Male	1.8	ID/GDD	Growth delay;Microcephaly;Pachygyria;Spastic tetraparesis;Global developmental delay;Seizure;Intellectual disability, severe	HP:0001510;HP:0000252;HP:0001302;HP:0001285;HP:0001263;HP:0001250;HP:0010864
pat-97	Male	20.2	ID/GDD	Intellectual disability, moderate;Delayed speech and language development;Seizure;Hypoplasia of the corpus callosum;Irregular dentition;Abnormal facial shape	HP:0002342;HP:0000750;HP:0001250;HP:0002079;HP:0040079;HP:0001999
pat-98	Male	10.2	ID/GDD	Hypotonia;Absent speech;Intellectual disability;Severe global developmental delay;Autistic behavior;Incisor macrodontia;Hypoplasia of the corpus callosum;Dysgenesis of the hippocampus;Strabismus;Arachnoid cyst	HP:0001252;HP:0001344;HP:0001249;HP:0011344;HP:0000729;HP:0011081;HP:0002079;HP:0025101;HP:0000486;HP:0100702
pat-99	Male	20.2	ID/GDD	Slanting of the palpebral fissure;Attention deficit hyperactivity disorder;Abnormal facial shape;Strabismus;Hypopigmentation of the skin;Global developmental delay;Growth delay;Intellectual disability, mild;Phimosis;Hypermetropia;Kyphosis	HP:0200006;HP:0007018;HP:0001999;HP:0000486;HP:0001010;HP:0001263;HP:0001510;HP:0001256;HP:0001741;HP:0000540;HP:0002808
pat-100	Male	61.3	ID/GDD	Intellectual disability	HP:0001249
pat-101	Female	14.0	ID/GDD	Intellectual disability, mild;Attention deficit hyperactivity disorder;Growth delay;Microcephaly;Delayed menarche	HP:0001256;HP:0007018;HP:0001510;HP:0000252;HP:0012569
pat-102	Female	16.0	ID/GDD	Intellectual disability, mild;Delayed speech and language development;Obsessive-compulsive behavior;Impulsivity;Prominent digit pad;Tics;Abnormal facial shape;Global developmental delay;No social interaction	HP:0001256;HP:0000750;HP:0000722;HP:0100710;HP:0011298;HP:0100033;HP:0001999;HP:0001263;HP:0008763
pat-103	Male	23.6	ID/GDD	Behavioral abnormality;Intellectual disability, moderate;Global developmental delay	HP:0000708;HP:0002342;HP:0001263
pat-104	Male	57.8	ID/GDD	Type II diabetes mellitus;Abnormal circulating lipid concentration;Anxiety;Inguinal hernia;Hypertension;Migraine;Intellectual disability	HP:0005978;HP:0003119;HP:0000739;HP:0000023;HP:0000822;HP:0002076;HP:0001249
pat-105	Male	18.2	ID/GDD	Behavioral abnormality;Impulsivity;Delayed speech and language development;Impaired social interactions;Hearing impairment;Intellectual disability, borderline;Short attention span;Global developmental delay;Abnormal facial shape;Specific learning disability;Attention deficit hyperactivity disorder	HP:0000708;HP:0100710;HP:0000750;HP:0000735;HP:0000365;HP:0006889;HP:0000736;HP:0001263;HP:0001999;HP:0001328;HP:0007018
pat-106	Male	2.3	ID/GDD	Inguinal hernia;Supernumerary nipple;Seizure;Dysgenesis of the hippocampus;Abnormal facial shape;Umbilical hernia;Intellectual disability, severe;Cryptorchidism;Decreased testicular size;Absent speech	HP:0000023;HP:0002558;HP:0001250;HP:0025101;HP:0001999;HP:0001537;HP:0010864;HP:0000028;HP:0008734;HP:0001344
pat-107	Female	18.2	ID/GDD	Intellectual disability, moderate;Behavioral abnormality;Cafe-au-lait spot;Seizure;Global developmental delay	HP:0002342;HP:0000708;HP:0000957;HP:0001250;HP:0001263
pat-108	Male	10.0	ID/GDD	Global developmental delay;Brachycephaly;Abnormal facial shape;Autism;Intellectual disability, borderline	HP:0001263;HP:0000248;HP:0001999;HP:0000717;HP:0006889
pat-109	Male	59.0	ID/GDD	Intellectual disability, mild;Myopia	HP:0001256;HP:0000545
pat-110	Female	26.5	ID/GDD	Intellectual disability, moderate	HP:0002342
pat-111	Male	30.1	ID/GDD	Global developmental delay;Abnormal facial shape;Intellectual disability, severe;Short stature	HP:0001263;HP:0001999;HP:0010864;HP:0004322
pat-112	Female	18.8	ID/GDD	Global developmental delay;Abnormal facial shape;Cerebral hypomyelination;Hypotonia;Intellectual disability, mild;Genu valgum;Microcephaly;Motor delay;Short attention span	HP:0001263;HP:0001999;HP:0006808;HP:0001252;HP:0001256;HP:0002857;HP:0000252;HP:0001270;HP:0000736
pat-113	Female	9.2	ID/GDD	Genu valgum;Intellectual disability, mild;Obesity;Small hand;Hypotonia;Delayed speech and language development;Cafe-au-lait spot;Enlarged epiphyses;Global developmental delay;Abnormal facial shape	HP:0002857;HP:0001256;HP:0001513;HP:0200055;HP:0001252;HP:0000750;HP:0000957;HP:0010580;HP:0001263;HP:0001999
pat-114	Male	11.8	ID/GDD	Ventriculomegaly;Scoliosis;Abnormality of the vasculature;Delayed speech and language development;Intellectual disability, moderate;Macrocephaly;Abnormal vertebral morphology;Hydrocephalus;Strabismus;Chiari type I malformation;Arachnoid cyst	HP:0002119;HP:0002650;HP:0002597;HP:0000750;HP:0002342;HP:0000256;HP:0003468;HP:0000238;HP:0000486;HP:0007099;HP:0100702
pat-115	Female	2.5	ID/GDD	Global developmental delay;Dysgenesis of the hippocampus;Cerebral cortical atrophy;Hypoplasia of the corpus callosum;Dysgenesis of the cerebellar vermis;Ventriculomegaly;Hypotonia;Abnormal glial cell morphology;Sleep disturbance;Intellectual disability, severe	HP:0001263;HP:0025101;HP:0002120;HP:0002079;HP:0002195;HP:0002119;HP:0001252;HP:0100705;HP:0002360;HP:0010864
pat-116	Female	6.8	ID/GDD	Abnormal facial shape;Intellectual disability, borderline;Delayed speech and language development;Short attention span;Dysplastic pulmonary valve	HP:0001999;HP:0006889;HP:0000750;HP:0000736;HP:0005164
pat-117	Female	10.9	ID/GDD	Behavioral abnormality;Obesity;Motor delay;Short attention span;Intellectual disability, borderline	HP:0000708;HP:0001513;HP:0001270;HP:0000736;HP:0006889
pat-118	Female	19.9	ID/GDD	Abnormality of brain morphology;Behavioral abnormality;Abnormality of dental morphology;Intellectual disability, moderate	HP:0012443;HP:0000708;HP:0006482;HP:0002342
pat-119	Female	11.8	ID/GDD	Global developmental delay;Strabismus;Abnormal facial shape;Behavioral abnormality;Intellectual disability, mild	HP:0001263;HP:0000486;HP:0001999;HP:0000708;HP:0001256
pat-120	Male	11.9	ID/GDD	Global developmental delay;Intellectual disability, moderate;Behavioral abnormality	HP:0001263;HP:0002342;HP:0000708
pat-121	Male	18.7	ID/GDD	Macrocephaly;Behavioral abnormality;Obesity;Intellectual disability;Delayed speech and language development;Genu valgum;Pes planus;Brachycephaly;Atrial septal defect	HP:0000256;HP:0000708;HP:0001513;HP:0001249;HP:0000750;HP:0002857;HP:0001763;HP:0000248;HP:0001631
pat-122	Female	2.5	ID/GDD	Coronary artery fistula;Single umbilical artery;Abnormal facial shape;Intraventricular arachnoid cyst;Abnormality of ductus venosus blood flow;Aplasia/Hypoplasia affecting the eye;Cranial asymmetry;Short finger	HP:0011641;HP:0001195;HP:0001999;HP:0012488;HP:0010947;HP:0008056;HP:0000267;HP:0009381
pat-123	Female	4.5	ID/GDD	Patent foramen ovale;Dandy-Walker malformation;Hypotonia;Genu valgum;Pes planus;Cerebellar vermis hypoplasia;Short attention span;Seizure;Global developmental delay;Pes valgus	HP:0001655;HP:0001305;HP:0001252;HP:0002857;HP:0001763;HP:0001320;HP:0000736;HP:0001250;HP:0001263;HP:0008081
pat-124	Female	10.9	ID/GDD	Intellectual disability, mild;Delayed speech and language development;Abnormal facial shape;Microcephaly;Behavioral abnormality;Attention deficit hyperactivity disorder;Impulsivity;Neurodevelopmental abnormality;Global developmental delay;Specific learning disability	HP:0001256;HP:0000750;HP:0001999;HP:0000252;HP:0000708;HP:0007018;HP:0100710;HP:0012759;HP:0001263;HP:0001328
pat-125	Male	15.9	ID/GDD	Hypoplasia of the corpus callosum;Abnormal facial shape;Aggressive behavior;Global developmental delay;Behavioral abnormality;Intellectual disability, borderline	HP:0002079;HP:0001999;HP:0000718;HP:0001263;HP:0000708;HP:0006889
pat-126	Female	17.3	ID/GDD	Global developmental delay;Intellectual disability, mild;Microcephaly;Short stature;Short attention span	HP:0001263;HP:0001256;HP:0000252;HP:0004322;HP:0000736
pat-127	Male	12.7	ID/GDD	Intellectual disability, mild;Motor delay;Delayed speech and language development;Delayed myelination;Decreased response to growth hormone stimulation test;Global developmental delay	HP:0001256;HP:0001270;HP:0000750;HP:0012448;HP:0000824;HP:0001263
pat-128	Male	13.7	ID/GDD	Microcephaly;Behavioral abnormality;Global developmental delay;Seizure;Intellectual disability, mild	HP:0000252;HP:0000708;HP:0001263;HP:0001250;HP:0001256
pat-129	Female	39.6	ID/GDD	Abnormal facial shape;Strabismus;Intellectual disability, moderate;Delayed speech and language development;Psychosis	HP:0001999;HP:0000486;HP:0002342;HP:0000750;HP:0000709
pat-130	Male	3.9	ID/GDD	Intellectual disability;Motor stereotypy;Delayed speech and language development;Autism;Global developmental delay	HP:0001249;HP:0000733;HP:0000750;HP:0000717;HP:0001263
pat-131	Male	18.2	ID/GDD	Aggressive behavior;Global developmental delay;Attention deficit hyperactivity disorder;Delayed speech and language development;Scoliosis;Abnormality of the pinna;Hyperkeratosis;Cryptorchidism;Intellectual disability, mild	HP:0000718;HP:0001263;HP:0007018;HP:0000750;HP:0002650;HP:0000377;HP:0000962;HP:0000028;HP:0001256
pat-132	Male	13.2	ID/GDD	Delayed speech and language development;Intellectual disability, borderline;Short attention span;Decreased response to growth hormone stimulation test	HP:0000750;HP:0006889;HP:0000736;HP:0000824
pat-133	Male	9.1	ID/GDD	Aplasia/Hypoplasia of the 5th finger;Abnormal facial shape;Intellectual disability, moderate;Gingival overgrowth;Delayed speech and language development	HP:0006262;HP:0001999;HP:0002342;HP:0000212;HP:0000750
pat-134	Male	18.2	ID/GDD	Autistic behavior;Intellectual disability	HP:0000729;HP:0001249
pat-135	Male	44.0	ID/GDD	Hirsutism;Intellectual disability, moderate;Psychosis;Behavioral abnormality;Seizure	HP:0001007;HP:0002342;HP:0000709;HP:0000708;HP:0001250
pat-136	Male	10.4	ID/GDD	Delayed speech and language development;Hypotonia;Anterior pituitary hypoplasia;Short stature;Short attention span;Motor delay;Ectopic posterior pituitary;Microcephaly;Intellectual disability, moderate;Abnormal facial shape;Cardiomyopathy;Abnormal heart morphology;Hypoplasia of the corpus callosum;Global developmental delay;Myopathic facies;Abnormality of optic chiasm morphology;Cafe-au-lait spot	HP:0000750;HP:0001252;HP:0010627;HP:0004322;HP:0000736;HP:0001270;HP:0011755;HP:0000252;HP:0002342;HP:0001999;HP:0001638;HP:0001627;HP:0002079;HP:0001263;HP:0002058;HP:0025163;HP:0000957
pat-137	Female	13.8	ID/GDD	Hypotonia;Absent speech;Pes planus;Microcephaly;Intellectual disability, severe;Delayed menarche;Global developmental delay;Exotropia;Encephalopathy;Abnormal digit morphology;Seizure;Abnormal facial shape	HP:0001252;HP:0001344;HP:0001763;HP:0000252;HP:0010864;HP:0012569;HP:0001263;HP:0000577;HP:0001298;HP:0011297;HP:0001250;HP:0001999
pat-138	Male	15.8	ID/GDD	Macrocephaly;Motor delay;Autistic behavior;Neonatal hypotonia;Delayed speech and language development;Overgrowth;Global developmental delay;Abnormal facial shape	HP:0000256;HP:0001270;HP:0000729;HP:0001319;HP:0000750;HP:0001548;HP:0001263;HP:0001999
pat-139	Male	19.3	ID/GDD	Small hand;Intellectual disability, mild;Delayed speech and language development;Cryptorchidism;Abnormal facial shape	HP:0200055;HP:0001256;HP:0000750;HP:0000028;HP:0001999
pat-140	Male	11.2	ID/GDD	Intellectual disability, mild;Autistic behavior;Obsessive-compulsive behavior;Delayed speech and language development;Attention deficit hyperactivity disorder;Aggressive behavior	HP:0001256;HP:0000729;HP:0000722;HP:0000750;HP:0007018;HP:0000718
pat-141	Male	26.3	ID/GDD	Intellectual disability, severe;Subcortical cerebral atrophy;Talipes equinovarus;Seizure;Brachycephaly;Abnormal facial shape;Congenital muscular torticollis;Strabismus;Cerebral cortical atrophy;Spastic tetraparesis;Dystonia	HP:0010864;HP:0012157;HP:0001762;HP:0001250;HP:0000248;HP:0001999;HP:0005988;HP:0000486;HP:0002120;HP:0001285;HP:0001332
pat-142	Female	42.3	ID/GDD	Polyphagia;Psychosis;Intellectual disability, mild	HP:0002591;HP:0000709;HP:0001256
pat-143	Male	42.3	ID/GDD	Hemiparesis;Abnormal facial shape;Strabismus;Myopia;Intellectual disability, mild;Delayed speech and language development;Retrognathia	HP:0001269;HP:0001999;HP:0000486;HP:0000545;HP:0001256;HP:0000750;HP:0000278
pat-144	Female	6.6	ID/GDD	Aggressive behavior;Attention deficit hyperactivity disorder;Absent speech;Intellectual disability;Autistic behavior	HP:0000718;HP:0007018;HP:0001344;HP:0001249;HP:0000729
pat-145	Male	11.3	ID/GDD	Delayed speech and language development;Hypermetropia;Intellectual disability, mild;Microcephaly;Pes planus;Motor delay;Autistic behavior;Motor stereotypy;Abnormal facial shape;Strabismus;Astigmatism	HP:0000750;HP:0000540;HP:0001256;HP:0000252;HP:0001763;HP:0001270;HP:0000729;HP:0000733;HP:0001999;HP:0000486;HP:0000483
pat-146	Male	33.8	ID/GDD	Intellectual disability, severe;Motor delay;Talipes equinovarus;Seizure;Abnormal facial shape;Spastic tetraparesis	HP:0010864;HP:0001270;HP:0001762;HP:0001250;HP:0001999;HP:0001285
pat-147	Male	15.7	ID/GDD	Hypermetropia;Short stature;Autistic behavior;Intellectual disability, mild;Abnormal facial shape;Urinary bladder sphincter dysfunction;Precocious puberty;Macroglossia	HP:0000540;HP:0004322;HP:0000729;HP:0001256;HP:0001999;HP:0002839;HP:0000826;HP:0000158
pat-148	Female	50.0	ID/GDD	Motor stereotypy;Intellectual disability, moderate;Delayed speech and language development;Dysphagia;Abnormal facial shape;Anxiety	HP:0000733;HP:0002342;HP:0000750;HP:0002015;HP:0001999;HP:0000739
pat-149	Female	22.2	ID/GDD	Hypermetropia;Delayed speech and language development;Abnormality of dental morphology;Intellectual disability, moderate;Hip dysplasia;Abnormal heart morphology;Abnormal facial shape;Exotropia;Astigmatism	HP:0000540;HP:0000750;HP:0006482;HP:0002342;HP:0001385;HP:0001627;HP:0001999;HP:0000577;HP:0000483
pat-150	Female	9.9	ID/GDD	Hypoplastic labia minora;Intellectual disability, mild;Hemangioma;Abnormal facial shape	HP:0000064;HP:0001256;HP:0001028;HP:0001999
pat-151	Female	15.8	ID/GDD	Seizure;Delayed speech and language development;Short attention span;Intellectual disability	HP:0001250;HP:0000750;HP:0000736;HP:0001249
pat-152	Male	9.4	ID/GDD	Abnormal facial shape;Joint laxity;Chiari malformation;Motor delay;Macrocephaly;Intellectual disability;Pes planus;Neonatal hypotonia	HP:0001999;HP:0001388;HP:0002308;HP:0001270;HP:0000256;HP:0001249;HP:0001763;HP:0001319
pat-153	Male	20.3	ID/GDD	Astigmatism;Hypospadias;Seizure;Turricephaly;Intellectual disability, moderate	HP:0000483;HP:0000047;HP:0001250;HP:0000262;HP:0002342
pat-154	Male	15.9	ID/GDD	Lumbar hyperlordosis;Scoliosis;Intellectual disability, mild;Pulmonary artery sling;Joint laxity;Abnormal facial shape;Arachnoid cyst	HP:0002938;HP:0002650;HP:0001256;HP:0004961;HP:0001388;HP:0001999;HP:0100702
pat-155	Male	20.7	ID/GDD	Seizure;Global developmental delay;Self-injurious behavior;Cerebral cortical atrophy;Ventriculomegaly;Hypotonia;Absent speech;Intellectual disability, severe;Gait ataxia	HP:0001250;HP:0001263;HP:0100716;HP:0002120;HP:0002119;HP:0001252;HP:0001344;HP:0010864;HP:0002066
pat-156	Male	13.9	ID/GDD	Pes valgus;Attention deficit hyperactivity disorder;Aggressive behavior;Brachycephaly;Seizure;Motor stereotypy;Autistic behavior;Motor delay;Tachycardia;Intellectual disability, mild;Premature ventricular contraction;Delayed speech and language development;Dysphagia	HP:0008081;HP:0007018;HP:0000718;HP:0000248;HP:0001250;HP:0000733;HP:0000729;HP:0001270;HP:0001649;HP:0001256;HP:0006682;HP:0000750;HP:0002015
pat-157	Female	12.8	ID/GDD	Motor delay;Intellectual disability, moderate;Hypotonia;Delayed speech and language development;Abnormal facial shape;Myopia	HP:0001270;HP:0002342;HP:0001252;HP:0000750;HP:0001999;HP:0000545
pat-158	Female	13.2	ID/GDD	Delayed speech and language development;Impaired social interactions;Motor delay;Short attention span;Vesicoureteral reflux;Intellectual disability, borderline;Abnormal facial shape;Anxiety	HP:0000750;HP:0000735;HP:0001270;HP:0000736;HP:0000076;HP:0006889;HP:0001999;HP:0000739
pat-159	Male	14.8	ID/GDD	Echolalia;Delayed speech and language development;Motor stereotypy;Autistic behavior;Intellectual disability, moderate	HP:0010529;HP:0000750;HP:0000733;HP:0000729;HP:0002342
pat-160	Male	28.8	ID/GDD	Autistic behavior;Motor stereotypy;Intellectual disability;Absent speech	HP:0000729;HP:0000733;HP:0001249;HP:0001344
pat-161	Male	5.0	ID/GDD	Growth delay;Hirsutism;Short stature;Short attention span;Delayed speech and language development;Ventral hernia;Abnormal facial shape;Inguinal hernia;Gastroesophageal reflux	HP:0001510;HP:0001007;HP:0004322;HP:0000736;HP:0000750;HP:0002933;HP:0001999;HP:0000023;HP:0002020
pat-162	Male	6.6	ID/GDD	Dysplastic corpus callosum;Abnormal facial shape;Hypoplasia of the corpus callosum;Clinodactyly;Global developmental delay;Intellectual disability, mild;Hypotonia;Delayed speech and language development;Hypermetropia	HP:0006989;HP:0001999;HP:0002079;HP:0030084;HP:0001263;HP:0001256;HP:0001252;HP:0000750;HP:0000540
pat-163	Male	3.9	ID/GDD	Delayed speech and language development;Autistic behavior;Intellectual disability, borderline;Aggressive behavior;Attention deficit hyperactivity disorder	HP:0000750;HP:0000729;HP:0006889;HP:0000718;HP:0007018
pat-164	Male	9.2	ID/GDD	Delayed speech and language development;Motor delay;Short attention span;Pectus excavatum;Pes planus;Abnormal facial shape;Strabismus;Specific learning disability;Global developmental delay;Pes valgus;Intellectual disability, borderline	HP:0000750;HP:0001270;HP:0000736;HP:0000767;HP:0001763;HP:0001999;HP:0000486;HP:0001328;HP:0001263;HP:0008081;HP:0006889
pat-165	Male	26.1	ID/GDD	Abnormal facial shape;Seizure;Abnormality of the palatine bone;Delayed speech and language development;Hearing impairment;Intellectual disability, mild	HP:0001999;HP:0001250;HP:0430003;HP:0000750;HP:0000365;HP:0001256
pat-166	Female	9.1	ID/GDD	Motor delay;Intellectual disability, severe;Arrhythmia;Hypotonia;Absent speech;Nystagmus;Attention deficit hyperactivity disorder;Strabismus;Global developmental delay;Cerebellar atrophy	HP:0001270;HP:0010864;HP:0011675;HP:0001252;HP:0001344;HP:0000639;HP:0007018;HP:0000486;HP:0001263;HP:0001272
pat-167	Male	10.7	ID/GDD	Delayed speech and language development;Motor stereotypy;Microcephaly;Intellectual disability, mild;Syndactyly;Abnormal facial shape;Global developmental delay;Brachycephaly;Inguinal hernia;Plagiocephaly	HP:0000750;HP:0000733;HP:0000252;HP:0001256;HP:0001159;HP:0001999;HP:0001263;HP:0000248;HP:0000023;HP:0001357
pat-168	Female	7.8	ID/GDD	Abnormal facial shape;Autistic behavior;Intellectual disability;Absent speech	HP:0001999;HP:0000729;HP:0001249;HP:0001344
pat-169	Female	2.9	ID/GDD	Cerebral arteriovenous malformation;Intrauterine growth retardation;Delayed speech and language development;Obsessive-compulsive behavior;Motor delay;Short attention span;Abnormal facial shape;Global developmental delay;Periventricular leukomalacia;Plagiocephaly;Intellectual disability, mild	HP:0002408;HP:0001511;HP:0000750;HP:0000722;HP:0001270;HP:0000736;HP:0001999;HP:0001263;HP:0006970;HP:0001357;HP:0001256
pat-170	Male	4.8	ID/GDD	Cafe-au-lait spot;Motor stereotypy;Autistic behavior;Intellectual disability;Hyperactivity;Delayed speech and language development	HP:0000957;HP:0000733;HP:0000729;HP:0001249;HP:0000752;HP:0000750
pat-171	Female	18.8	ID/GDD	Dysmetria;Scoliosis;Intellectual disability, mild;Motor delay;Cerebellar vermis hypoplasia	HP:0001310;HP:0002650;HP:0001256;HP:0001270;HP:0001320
pat-172	Female	11.9	ID/GDD	Short stature;Microcephaly;Scoliosis;Dysmetria;Pes cavus;Febrile seizure (within the age range of 3 months to 6 years);Developmental cataract;Global developmental delay;Cerebellar atrophy;Intellectual disability, mild	HP:0004322;HP:0000252;HP:0002650;HP:0001310;HP:0001761;HP:0002373;HP:0000519;HP:0001263;HP:0001272;HP:0001256
pat-173	Female	12.3	ID/GDD	Craniosynostosis;Intellectual disability, mild;Microcephaly;Hearing impairment	HP:0001363;HP:0001256;HP:0000252;HP:0000365
pat-174	Male	12.8	ID/GDD	Pes valgus;Astigmatism;Abnormal facial shape;Strabismus;Seizure;Global developmental delay;Autistic behavior;Motor delay;Short attention span;Intellectual disability, moderate;Pes planus;Hypotonia;Abnormality of skin pigmentation;Hypermetropia;Impulsivity	HP:0008081;HP:0000483;HP:0001999;HP:0000486;HP:0001250;HP:0001263;HP:0000729;HP:0001270;HP:0000736;HP:0002342;HP:0001763;HP:0001252;HP:0001000;HP:0000540;HP:0100710
pat-175	Male	10.6	ID/GDD	Intellectual disability, mild;Autistic behavior	HP:0001256;HP:0000729
pat-176	Male	46.1	ID/GDD	Seizure;Encephalopathy;Spastic tetraparesis;Intellectual disability, severe	HP:0001250;HP:0001298;HP:0001285;HP:0010864
pat-177	Female	24.2	ID/GDD	Obesity;Genu valgum;Intellectual disability, mild;Hypotonia;Delayed speech and language development;Attention deficit hyperactivity disorder;Abnormal facial shape	HP:0001513;HP:0002857;HP:0001256;HP:0001252;HP:0000750;HP:0007018;HP:0001999
pat-178	Male	22.5	ID/GDD	Intellectual disability, severe;Autistic behavior;Seizure;Delayed speech and language development;Motor stereotypy;Abnormal facial shape;Genu valgum;Short palm	HP:0010864;HP:0000729;HP:0001250;HP:0000750;HP:0000733;HP:0001999;HP:0002857;HP:0004279
pat-179	Female	25.2	ID/GDD	Obsessive-compulsive behavior;Intellectual disability, mild;Autistic behavior;Anxiety	HP:0000722;HP:0001256;HP:0000729;HP:0000739
pat-180	Male	6.2	ID/GDD	Overgrowth;Global developmental delay;Dolichocephaly;Ventriculomegaly;Cryptorchidism;Intellectual disability, borderline	HP:0001548;HP:0001263;HP:0000268;HP:0002119;HP:0000028;HP:0006889
pat-181	Female	14.5	ID/GDD	Intellectual disability, borderline;Short attention span;Abnormal facial shape;Strabismus	HP:0006889;HP:0000736;HP:0001999;HP:0000486
pat-182	Female	10.8	ID/GDD	Intellectual disability, borderline;Global developmental delay	HP:0006889;HP:0001263
pat-183	Male	15.6	ID/GDD	Global developmental delay;Short attention span;Autistic behavior	HP:0001263;HP:0000736;HP:0000729
pat-184	Female	20.5	ID/GDD	Attention deficit hyperactivity disorder;Intellectual disability;Delayed speech and language development	HP:0007018;HP:0001249;HP:0000750
pat-185	Male	5.8	ID/GDD	Erythema;Global developmental delay;Abnormal facial shape;Intellectual disability, borderline;Craniosynostosis;Dolichocephaly;Motor delay;Delayed speech and language development;Localized skin lesion	HP:0010783;HP:0001263;HP:0001999;HP:0006889;HP:0001363;HP:0000268;HP:0001270;HP:0000750;HP:0011355
pat-186	Female	1.1	ID/GDD	Hemihypertrophy	HP:0001528
pat-187	Female	18.9	ID/GDD	Scoliosis;Cerebral atrophy;Intellectual disability, severe;Spastic tetraparesis;Seizure;Optic nerve hypoplasia	HP:0002650;HP:0002059;HP:0010864;HP:0001285;HP:0001250;HP:0000609
pat-188	Male	8.2	ID/GDD	Intellectual disability;Microcephaly;Autistic behavior	HP:0001249;HP:0000252;HP:0000729
pat-189	Female	5.5	ID/GDD	Delayed speech and language development;Impaired social interactions;Febrile seizure (within the age range of 3 months to 6 years);Intellectual disability, moderate	HP:0000750;HP:0000735;HP:0002373;HP:0002342
pat-190	Female	12.9	ID/GDD	Dyslexia;Spastic paraparesis;Short attention span;Abnormal facial shape;Specific learning disability	HP:0010522;HP:0002313;HP:0000736;HP:0001999;HP:0001328
pat-191	Female	3.8	ID/GDD	Epicanthus;Telecanthus;Short stature;Intrauterine growth retardation;Ptosis;Blepharophimosis;Global developmental delay;Abnormal facial shape;Intellectual disability, mild	HP:0000286;HP:0000506;HP:0004322;HP:0001511;HP:0000508;HP:0000581;HP:0001263;HP:0001999;HP:0001256
pat-192	Male	23.7	ID/GDD	Absent speech;Motor stereotypy;Autistic behavior;Intellectual disability, severe;Hyperactivity;Seizure	HP:0001344;HP:0000733;HP:0000729;HP:0010864;HP:0000752;HP:0001250
pat-193	Female	25.3	ID/GDD	Intellectual disability, mild;Behavioral abnormality;Specific learning disability	HP:0001256;HP:0000708;HP:0001328
pat-194	Male	4.1	ID/GDD	Abnormal lung morphology;Global developmental delay;Bilateral tonic-clonic seizure;Apnea;Autistic behavior;Motor delay;Intellectual disability, mild;Delayed speech and language development	HP:0002088;HP:0001263;HP:0002069;HP:0002104;HP:0000729;HP:0001270;HP:0001256;HP:0000750
pat-195	Female	21.8	ID/GDD	Intellectual disability, mild;Hypoplastic labia minora;Pineal cyst;Crohn's disease;Menorrhagia;Myopia	HP:0001256;HP:0000064;HP:0012683;HP:0100280;HP:0000132;HP:0000545
pat-196	Male	11.9	ID/GDD	EEG abnormality;Motor stereotypy;Autistic behavior;Intellectual disability;Echolalia	HP:0002353;HP:0000733;HP:0000729;HP:0001249;HP:0010529
pat-197	Male	11.2	ID/GDD	Craniosynostosis;Intellectual disability, mild;Obesity;Autistic behavior;Motor delay;Trigonocephaly;Behavioral abnormality;Delayed speech and language development;Attention deficit hyperactivity disorder;Abnormal facial shape	HP:0001363;HP:0001256;HP:0001513;HP:0000729;HP:0001270;HP:0000243;HP:0000708;HP:0000750;HP:0007018;HP:0001999
pat-198	Female	8.1	ID/GDD	Behavioral abnormality;Intellectual disability;Microcephaly;Abnormal facial shape	HP:0000708;HP:0001249;HP:0000252;HP:0001999
pat-199	Female	4.6	ID/GDD	Motor delay;Hypotonia;Delayed speech and language development;Plagiocephaly;Global developmental delay;Seizure;Intellectual disability, mild	HP:0001270;HP:0001252;HP:0000750;HP:0001357;HP:0001263;HP:0001250;HP:0001256
pat-200	Female	1.6	ID/GDD	Global developmental delay;Anemia;Decreased serum iron;EEG abnormality;Hypotonia;Delayed speech and language development;Motor delay;Intellectual disability, severe	HP:0001263;HP:0001903;HP:0040303;HP:0002353;HP:0001252;HP:0000750;HP:0001270;HP:0010864
pat-201	Male	15.5	ID/GDD	Autistic behavior;Intellectual disability	HP:0000729;HP:0001249
pat-202	Male	10.2	ID/GDD	Self-injurious behavior;Aggressive behavior;Autistic behavior;Intellectual disability, moderate	HP:0100716;HP:0000718;HP:0000729;HP:0002342
pat-203	Female	31.8	ID/GDD	Anxiety;Intellectual disability, moderate;Obsessive-compulsive behavior;Dysmetria;Scoliosis	HP:0000739;HP:0002342;HP:0000722;HP:0001310;HP:0002650
pat-204	Male	1.7	ID/GDD	Obesity;Motor delay;Sleep disturbance;Macrocephaly;Ventriculomegaly;Pineal cyst;Delayed speech and language development;Hypotonia;Cafe-au-lait spot;Hypermelanotic macule;Global developmental delay;Abnormal facial shape	HP:0001513;HP:0001270;HP:0002360;HP:0000256;HP:0002119;HP:0012683;HP:0000750;HP:0001252;HP:0000957;HP:0001034;HP:0001263;HP:0001999
pat-205	Male	16.5	ID/GDD	Neurodevelopmental delay;Intellectual disability, mild;Intellectual disability, mild;Autistic behavior;Seizure;Short tubular bones of the hand;Autism;Decreased biotinidase level;Abnormal biotinidase level	HP:0012758;HP:0001256;HP:0001256;HP:0000729;HP:0001250;HP:0001248;HP:0000717;HP:0410145;HP:0410144
pat-206	Male	17.9	ID/GDD	Abnormal facial shape;Joint laxity;Periapical bone loss;Delayed speech and language development;Autistic behavior;Intellectual disability, borderline	HP:0001999;HP:0001388;HP:0000700;HP:0000750;HP:0000729;HP:0006889
pat-207	Female	33.3	ID/GDD	Anxiety;Obsessive-compulsive behavior;Intellectual disability, severe;Autistic behavior	HP:0000739;HP:0000722;HP:0010864;HP:0000729
pat-208	Female	14.5	ID/GDD	Functional abnormality of the bladder;Intellectual disability, borderline;Hirsutism;Abnormal facial shape;Hypoplasia of the corpus callosum;Abnormality of optic chiasm morphology	HP:0000009;HP:0006889;HP:0001007;HP:0001999;HP:0002079;HP:0025163
pat-209	Male	20.8	ID/GDD	Decreased response to growth hormone stimulation test;Nystagmus;Anterior pituitary hypoplasia;Intellectual disability, moderate	HP:0000824;HP:0000639;HP:0010627;HP:0002342
pat-210	Male	16.8	ID/GDD	Dyslexia;Short attention span;Intellectual disability, borderline	HP:0010522;HP:0000736;HP:0006889
pat-211	Male	0.5	ID/GDD	Gastroesophageal reflux;Abnormal facial shape;Abnormality of bladder morphology;Cardiorespiratory arrest;Hernia of the abdominal wall;Tracheomalacia;Anal atresia;Dysphagia;Atrial septal defect;Neonatal hypotonia;Tracheal stenosis;Microcephaly	HP:0002020;HP:0001999;HP:0025487;HP:0006543;HP:0004299;HP:0002779;HP:0002023;HP:0002015;HP:0001631;HP:0001319;HP:0002777;HP:0000252
pat-212	Female	23.2	ID/GDD	Autistic behavior;Intellectual disability, mild	HP:0000729;HP:0001256
pat-213	Female	21.7	ID/GDD	Intellectual disability	HP:0001249
pat-214	Male	2.8	ID/GDD	Hirsutism;Microcephaly;Intrathoracic hemangioma;Delayed speech and language development;Arachnoid cyst;Abnormal facial shape;Global developmental delay	HP:0001007;HP:0000252;HP:0410287;HP:0000750;HP:0100702;HP:0001999;HP:0001263
pat-215	Male	9.2	ID/GDD	Febrile seizure (within the age range of 3 months to 6 years);Hydrocephalus;Plagiocephaly;Attention deficit hyperactivity disorder;Bruxism;Hypermetropia;Delayed speech and language development;Autistic behavior;Intellectual disability, mild	HP:0002373;HP:0000238;HP:0001357;HP:0007018;HP:0003763;HP:0000540;HP:0000750;HP:0000729;HP:0001256
pat-216	Male	67.6	ID/GDD	Seizure;Myopia;Intellectual disability, mild;Arrhythmia	HP:0001250;HP:0000545;HP:0001256;HP:0011675
pat-217	Male	17.3	ID/GDD	Intellectual disability, mild;Attention deficit hyperactivity disorder;Abnormal facial shape	HP:0001256;HP:0007018;HP:0001999
pat-218	Male	7.6	ID/GDD	Cerebellar hypoplasia;Global developmental delay;Microcephaly;Intrauterine growth retardation;Intellectual disability, moderate	HP:0001321;HP:0001263;HP:0000252;HP:0001511;HP:0002342
pat-219	Male	3.5	ID/GDD	Global developmental delay;Inguinal hernia;Hydrocephalus;Joint laxity;Scoliosis;Hypotonia;Macrocephaly;Intellectual disability, borderline	HP:0001263;HP:0000023;HP:0000238;HP:0001388;HP:0002650;HP:0001252;HP:0000256;HP:0006889
pat-220	Female	14.5	ID/GDD	Intellectual disability, mild;Behavioral abnormality;Dyslexia;Alexia;Attention deficit hyperactivity disorder;Abnormal facial shape;Self-injurious behavior	HP:0001256;HP:0000708;HP:0010522;HP:0010523;HP:0007018;HP:0001999;HP:0100716
pat-221	Male	11.6	ID/GDD	Intellectual disability, mild;Autism;Attention deficit hyperactivity disorder;Short tubular bones of the hand;Specific learning disability	HP:0001256;HP:0000717;HP:0007018;HP:0001248;HP:0001328
pat-222	Male	12.3	ID/GDD	Short tubular bones of the hand;Seizure;Abnormality of coagulation;Attention deficit hyperactivity disorder;Abnormal hip bone morphology;Autism;Scoliosis;Intellectual disability, mild	HP:0001248;HP:0001250;HP:0001928;HP:0007018;HP:0003272;HP:0000717;HP:0002650;HP:0001256
pat-223	Male	18.3	ID/GDD	Autistic behavior;Short stature;Small thenar eminence;Intellectual disability, borderline;Microcephaly	HP:0000729;HP:0004322;HP:0001245;HP:0006889;HP:0000252
pat-224	Male	22.7	ID/GDD	Scoliosis;Intellectual disability, mild;Microcephaly;Retinopathy;Abnormal glucose-6-phosphate dehydrogenase level	HP:0002650;HP:0001256;HP:0000252;HP:0000488;HP:0410176
pat-225	Male	18.6	ID/GDD	Dyslexia;Short stature;Obesity;Intellectual disability, borderline;Attention deficit hyperactivity disorder	HP:0010522;HP:0004322;HP:0001513;HP:0006889;HP:0007018
pat-226	Male	10.5	ID/GDD	Aggressive behavior;Intellectual disability, mild;Hearing impairment;Absent speech	HP:0000718;HP:0001256;HP:0000365;HP:0001344
pat-227	Male	11.5	ID/GDD	Intellectual disability;Motor stereotypy;Autistic behavior;Absent speech	HP:0001249;HP:0000733;HP:0000729;HP:0001344
pat-228	Female	6.5	ID/GDD	Global developmental delay;Joint laxity;Aggressive behavior;Delayed speech and language development	HP:0001263;HP:0001388;HP:0000718;HP:0000750
pat-229	Male	43.0	ID/GDD	Neonatal hypotonia;Delayed speech and language development;Intellectual disability, mild;Motor delay;Strabismus;Astigmatism	HP:0001319;HP:0000750;HP:0001256;HP:0001270;HP:0000486;HP:0000483
pat-230	Female	18.8	ID/GDD	Seizure;Aggressive behavior;Abnormal facial shape;Intellectual disability, mild;Impulsivity;Behavioral abnormality;Delayed speech and language development	HP:0001250;HP:0000718;HP:0001999;HP:0001256;HP:0100710;HP:0000708;HP:0000750
pat-231	Female	29.2	ID/GDD	Pes planus;Intellectual disability, mild;Obsessive-compulsive behavior;Specific learning disability;Abnormal facial shape	HP:0001763;HP:0001256;HP:0000722;HP:0001328;HP:0001999
pat-232	Male	6.3	ID/GDD	Motor delay;Abnormal facial shape;Strabismus;Global developmental delay	HP:0001270;HP:0001999;HP:0000486;HP:0001263
pat-233	Female	19.2	ID/GDD	Hypermelanotic macule;Hypopigmented skin patches;Abnormal facial shape;Myopia;Intellectual disability	HP:0001034;HP:0001053;HP:0001999;HP:0000545;HP:0001249
pat-234	Female	32.3	ID/GDD	Intellectual disability, mild;Abnormal facial shape	HP:0001256;HP:0001999
pat-235	Male	7.1	ID/GDD	Abnormal facial shape;Global developmental delay;Hemangioma;Pes valgus;Attention deficit hyperactivity disorder;Macroglossia;Cafe-au-lait spot;Delayed speech and language development;Impulsivity;Motor delay;Pes planus;Intellectual disability, mild	HP:0001999;HP:0001263;HP:0001028;HP:0008081;HP:0007018;HP:0000158;HP:0000957;HP:0000750;HP:0100710;HP:0001270;HP:0001763;HP:0001256
pat-236	Male	4.3	ID/GDD	Mania;Syndactyly;Nail dysplasia;Abnormal facial shape;Short neck;Talipes equinovarus;Anisocoria;Motor delay;Microcephaly;Blake's pouch cyst;Hypotonia	HP:0100754;HP:0001159;HP:0002164;HP:0001999;HP:0000470;HP:0001762;HP:0009916;HP:0001270;HP:0000252;HP:0033140;HP:0001252
pat-237	Male	58.8	ID/GDD	Intellectual disability, mild	HP:0001256
pat-238	Male	11.8	ID/GDD	Anxiety;Aggressive behavior;Astigmatism;Attention deficit hyperactivity disorder;Behavioral abnormality;Delayed speech and language development;Intrauterine growth retardation;Genu valgum;Intellectual disability, moderate;Obesity;Brachydactyly;Autistic behavior;Short stature;Aortic valve stenosis	HP:0000739;HP:0000718;HP:0000483;HP:0007018;HP:0000708;HP:0000750;HP:0001511;HP:0002857;HP:0002342;HP:0001513;HP:0001156;HP:0000729;HP:0004322;HP:0001650
pat-239	Female	51.2	ID/GDD	Hearing impairment;Pes cavus;Short stature;Intellectual disability, mild;Abnormal facial shape;Anxiety;Global developmental delay;Myopia;Developmental cataract;Type II diabetes mellitus;Hand tremor	HP:0000365;HP:0001761;HP:0004322;HP:0001256;HP:0001999;HP:0000739;HP:0001263;HP:0000545;HP:0000519;HP:0005978;HP:0002378
pat-240	Male	8.4	ID/GDD	Hypermetropia;Intrauterine growth retardation;Delayed speech and language development;Motor stereotypy;Autistic behavior;Microcephaly;Intellectual disability, moderate;Strabismus;Specific learning disability;Global developmental delay;Myopia;Periventricular leukomalacia;Attention deficit hyperactivity disorder;Astigmatism	HP:0000540;HP:0001511;HP:0000750;HP:0000733;HP:0000729;HP:0000252;HP:0002342;HP:0000486;HP:0001328;HP:0001263;HP:0000545;HP:0006970;HP:0007018;HP:0000483
pat-241	Male	6.9	ID/GDD	Intellectual disability, moderate;Autistic behavior;Delayed speech and language development;Motor stereotypy;Short attention span;Aggressive behavior;Talipes equinovarus	HP:0002342;HP:0000729;HP:0000750;HP:0000733;HP:0000736;HP:0000718;HP:0001762
pat-242	Female	21.8	ID/GDD	Psychosis;Intellectual disability, borderline;Autistic behavior;Abnormal facial shape	HP:0000709;HP:0006889;HP:0000729;HP:0001999
pat-243	Male	19.6	ID/GDD	Attention deficit hyperactivity disorder;Myopia;Intellectual disability, mild;Autistic behavior	HP:0007018;HP:0000545;HP:0001256;HP:0000729
pat-244	Male	32.8	ID/GDD	Myopia;Intellectual disability, borderline;Schizophrenia;Delayed speech and language development	HP:0000545;HP:0006889;HP:0100753;HP:0000750
pat-245	Male	24.1	ID/GDD	Brachycephaly;Tetralogy of Fallot;Abnormal facial shape;Attention deficit hyperactivity disorder;Small nail;Dyslexia;Sparse body hair;Intellectual disability, borderline	HP:0000248;HP:0001636;HP:0001999;HP:0007018;HP:0001792;HP:0010522;HP:0002231;HP:0006889
pat-246	Female	13.6	ID/GDD	Seizure;Cerebellar atrophy;Hypercholesterolemia;Delayed speech and language development;Intellectual disability, moderate;Obesity;Pes planus;Motor delay	HP:0001250;HP:0001272;HP:0003124;HP:0000750;HP:0002342;HP:0001513;HP:0001763;HP:0001270
pat-247	Female	47.8	ID/GDD	Spastic tetraparesis;Strabismus;Hypoplasia of the corpus callosum;Scoliosis;Dolichocephaly;Intellectual disability, severe	HP:0001285;HP:0000486;HP:0002079;HP:0002650;HP:0000268;HP:0010864
pat-248	Female	6.8	ID/GDD	Global developmental delay;Seizure;Talipes equinovarus;Intellectual disability, borderline;Motor delay;Polymicrogyria	HP:0001263;HP:0001250;HP:0001762;HP:0006889;HP:0001270;HP:0002126
pat-249	Female	3.7	ID/GDD	Abnormal facial shape;Global developmental delay;Intrauterine growth retardation;Delayed speech and language development;Growth delay;Short stature;Microcephaly;Intellectual disability, borderline	HP:0001999;HP:0001263;HP:0001511;HP:0000750;HP:0001510;HP:0004322;HP:0000252;HP:0006889
pat-250	Female	7.2	ID/GDD	Joint laxity;Abnormal facial shape;Global developmental delay;Motor delay;Autistic behavior;Growth delay;Pectus excavatum;Delayed speech and language development;Ventricular septal defect	HP:0001388;HP:0001999;HP:0001263;HP:0001270;HP:0000729;HP:0001510;HP:0000767;HP:0000750;HP:0001629
pat-251	Female	28.8	ID/GDD	Abnormal facial shape;Seizure;Myopia;Hypotonia;Aplasia/Hypoplasia of the corpus callosum;Intellectual disability;Motor delay;Scoliosis;Genu valgum;Widened subarachnoid space;Colpocephaly	HP:0001999;HP:0001250;HP:0000545;HP:0001252;HP:0007370;HP:0001249;HP:0001270;HP:0002650;HP:0002857;HP:0012704;HP:0030048
pat-252	Female	26.1	ID/GDD	Intellectual disability, mild;Obesity	HP:0001256;HP:0001513
pat-253	Male	3.4	ID/GDD	Hypopigmented skin patches;Plagiocephaly;Global developmental delay;Abnormal facial shape;Pectus excavatum;Hypotonia;Torticollis;Intellectual disability, mild	HP:0001053;HP:0001357;HP:0001263;HP:0001999;HP:0000767;HP:0001252;HP:0000473;HP:0001256
pat-254	Male	6.1	ID/GDD	Pes planus;Hydronephrosis;Ventriculomegaly;Delayed speech and language development;Attention deficit hyperactivity disorder;Abnormal facial shape;Joint laxity;Intellectual disability, borderline	HP:0001763;HP:0000126;HP:0002119;HP:0000750;HP:0007018;HP:0001999;HP:0001388;HP:0006889
pat-255	Male	22.5	ID/GDD	Nystagmus;Intellectual disability, mild;Anxiety;Attention deficit hyperactivity disorder	HP:0000639;HP:0001256;HP:0000739;HP:0007018
pat-256	Male	58.0	ID/GDD	Astigmatism;Myopia;Sleep disturbance;Intellectual disability, mild;Delayed speech and language development;Psychosis	HP:0000483;HP:0000545;HP:0002360;HP:0001256;HP:0000750;HP:0000709
pat-257	Female	4.8	ID/GDD	Delayed speech and language development;Autistic behavior;Intellectual disability, mild;Self-injurious behavior	HP:0000750;HP:0000729;HP:0001256;HP:0100716
pat-258	Male	6.3	ID/GDD	Abnormal facial shape;Autistic behavior;Seizure;Intellectual disability, borderline;Delayed speech and language development	HP:0001999;HP:0000729;HP:0001250;HP:0006889;HP:0000750
pat-259	Male	19.8	ID/GDD	Abnormal facial shape;Intellectual disability, severe;Absent speech;Nail dysplasia;Umbilical hernia;Aggressive behavior;Brachycephaly;Macroorchidism;Supernumerary nipple	HP:0001999;HP:0010864;HP:0001344;HP:0002164;HP:0001537;HP:0000718;HP:0000248;HP:0000053;HP:0002558
pat-260	Female	13.6	ID/GDD	Attention deficit hyperactivity disorder;Intellectual disability, borderline;Delayed speech and language development;Autistic behavior;Abnormal facial shape;Obesity;Hearing impairment	HP:0007018;HP:0006889;HP:0000750;HP:0000729;HP:0001999;HP:0001513;HP:0000365
pat-261	Male	27.2	ID/GDD	Motor delay;Intellectual disability, severe;Scoliosis;Delayed speech and language development;EEG abnormality;Macroorchidism;Abnormal facial shape	HP:0001270;HP:0010864;HP:0002650;HP:0000750;HP:0002353;HP:0000053;HP:0001999
pat-262	Female	13.1	ID/GDD	Attention deficit hyperactivity disorder;Abnormal facial shape;Short stature;Macrodontia;Growth delay;Intellectual disability, mild;Intrauterine growth retardation;Dyslexia	HP:0007018;HP:0001999;HP:0004322;HP:0001572;HP:0001510;HP:0001256;HP:0001511;HP:0010522
pat-263	Female	14.8	ID/GDD	Delayed speech and language development;Motor delay;Intellectual disability, mild;Strabismus;Branchial fistula;Seizure;Myopia;Astigmatism	HP:0000750;HP:0001270;HP:0001256;HP:0000486;HP:0009795;HP:0001250;HP:0000545;HP:0000483
pat-264	Female	21.8	ID/GDD	Plagiocephaly;Motor delay;Intellectual disability, moderate	HP:0001357;HP:0001270;HP:0002342
pat-265	Male	11.8	ID/GDD	Abnormal facial shape;Joint laxity;Delayed speech and language development;Microcephaly;Intellectual disability, mild	HP:0001999;HP:0001388;HP:0000750;HP:0000252;HP:0001256
pat-266	Male	19.3	ID/GDD	Cafe-au-lait spot;Popliteal synovial cyst;Seizure;Abnormal facial shape;Intellectual disability, borderline;Dyschromatopsia;Autistic behavior;Vasovagal syncope;Behavioral abnormality;Hypermetropia;Absent speech	HP:0000957;HP:0032072;HP:0001250;HP:0001999;HP:0006889;HP:0007641;HP:0000729;HP:0012668;HP:0000708;HP:0000540;HP:0001344
pat-267	Male	7.5	ID/GDD	Abnormal facial shape;Intellectual disability;Autistic behavior	HP:0001999;HP:0001249;HP:0000729
pat-268	Male	3.8	ID/GDD	Delayed speech and language development;Intellectual disability, borderline;Autistic behavior;Abnormal facial shape	HP:0000750;HP:0006889;HP:0000729;HP:0001999
pat-269	Male	4.0	ID/GDD	Pectus excavatum;Autistic behavior;Motor stereotypy;Delayed speech and language development;Brachycephaly;Global developmental delay;Abnormal facial shape;Intellectual disability, borderline	HP:0000767;HP:0000729;HP:0000733;HP:0000750;HP:0000248;HP:0001263;HP:0001999;HP:0006889
pat-270	Female	6.0	ID/GDD	Delayed speech and language development;Intellectual disability, mild;Short stature;Cardiomyopathy;Abnormal facial shape;Attention deficit hyperactivity disorder	HP:0000750;HP:0001256;HP:0004322;HP:0001638;HP:0001999;HP:0007018
pat-271	Female	10.1	ID/GDD	Abnormal cerebral cortex morphology;Dystonia;Adrenal insufficiency;Encephalopathy;Seizure;Epileptic encephalopathy;Infectious encephalitis;Intellectual disability;Cortical dysplasia;Delayed speech and language development	HP:0002538;HP:0001332;HP:0000846;HP:0001298;HP:0001250;HP:0200134;HP:0002383;HP:0001249;HP:0002539;HP:0000750
pat-272	Female	16.7	ID/GDD	Obesity;Polyphagia;Abnormal facial shape;Intellectual disability;Cafe-au-lait spot;Agenesis of corpus callosum;Abnormality of neuronal migration;Motor delay;Delayed speech and language development;Amblyopia;Pes planus;Genu varum;Acanthosis nigricans	HP:0001513;HP:0002591;HP:0001999;HP:0001249;HP:0000957;HP:0001274;HP:0002269;HP:0001270;HP:0000750;HP:0000646;HP:0001763;HP:0002970;HP:0000956
pat-273	Male	36.2	ID/GDD	Motor stereotypy;Autistic behavior;Intellectual disability	HP:0000733;HP:0000729;HP:0001249
pat-274	Female	10.9	ID/GDD	Abnormal facial shape;Myopia;Sleep apnea;Obesity;Acanthosis nigricans;Intellectual disability, mild;Delayed speech and language development	HP:0001999;HP:0000545;HP:0010535;HP:0001513;HP:0000956;HP:0001256;HP:0000750
pat-275	Female	21.8	ID/GDD	Abnormal facial shape;Joint laxity;Abnormal digit morphology;Scoliosis;Intellectual disability, borderline;Short attention span;Attention deficit hyperactivity disorder;Strabismus	HP:0001999;HP:0001388;HP:0011297;HP:0002650;HP:0006889;HP:0000736;HP:0007018;HP:0000486
pat-276	Male	34.3	ID/GDD	Short stature;Patchy alopecia;Intellectual disability, mild;Thyroiditis;Abnormal facial shape	HP:0004322;HP:0002232;HP:0001256;HP:0100646;HP:0001999
pat-277	Male	8.4	ID/GDD	Abnormal facial shape;Attention deficit hyperactivity disorder;Intellectual disability, borderline;Negativism;Atopic dermatitis;Dry skin;Strabismus;Motor delay;Hypotonia;Plagiocephaly	HP:0001999;HP:0007018;HP:0006889;HP:0410291;HP:0001047;HP:0000958;HP:0000486;HP:0001270;HP:0001252;HP:0001357
pat-278	Female	5.7	ID/GDD	Strabismus;Abnormal facial shape;Intellectual disability, borderline;Short attention span;Autistic behavior;Motor delay;Delayed speech and language development	HP:0000486;HP:0001999;HP:0006889;HP:0000736;HP:0000729;HP:0001270;HP:0000750
pat-279	Female	16.4	ID/GDD	Ventricular septal defect;Intellectual disability, borderline;Brachydactyly;Autistic behavior;Short attention span;Clinodactyly	HP:0001629;HP:0006889;HP:0001156;HP:0000729;HP:0000736;HP:0030084
pat-280	Female	1.9	ID/GDD	Strabismus;Abnormal facial shape;Microcephaly;Short stature;Motor delay	HP:0000486;HP:0001999;HP:0000252;HP:0004322;HP:0001270
pat-281	Male	3.1	ID/GDD	Global developmental delay;Brachycephaly;Abnormal facial shape;Brachydactyly;Intellectual disability, mild	HP:0001263;HP:0000248;HP:0001999;HP:0001156;HP:0001256
pat-282	Male	10.8	ID/GDD	Intellectual disability, moderate;Delayed speech and language development;Behavioral abnormality;Attention deficit hyperactivity disorder;Bruxism;Inguinal hernia;Dolichocephaly;Motor delay	HP:0002342;HP:0000750;HP:0000708;HP:0007018;HP:0003763;HP:0000023;HP:0000268;HP:0001270
pat-283	Male	9.5	ID/GDD	Intellectual disability, borderline;Autistic behavior;Delayed speech and language development;Astigmatism;Motor stereotypy;Abnormal facial shape	HP:0006889;HP:0000729;HP:0000750;HP:0000483;HP:0000733;HP:0001999
pat-284	Male	15.8	ID/GDD	Periventricular heterotopia;Intellectual disability, moderate;Abnormal facial shape;Seizure;Attention deficit hyperactivity disorder	HP:0007165;HP:0002342;HP:0001999;HP:0001250;HP:0007018
pat-285	Male	29.7	ID/GDD	Intellectual disability, mild;Kyphoscoliosis;Abnormal facial shape	HP:0001256;HP:0002751;HP:0001999
pat-286	Female	10.4	ID/GDD	Vesicoureteral reflux;Intellectual disability, borderline;Attention deficit hyperactivity disorder;Astigmatism;Myopia;Coloboma;Patent ductus arteriosus	HP:0000076;HP:0006889;HP:0007018;HP:0000483;HP:0000545;HP:0000589;HP:0001643
pat-287	Female	32.0	ID/GDD	Abnormal facial shape;Myopia;Intellectual disability, moderate;Pes planus	HP:0001999;HP:0000545;HP:0002342;HP:0001763
pat-288	Female	15.0	ID/GDD	Intellectual disability, mild;Attention deficit hyperactivity disorder;Abnormal facial shape	HP:0001256;HP:0007018;HP:0001999
pat-289	Female	2.3	ID/GDD	Global developmental delay;Abnormal facial shape;Thick corpus callosum;Ventriculomegaly;Hypotonia	HP:0001263;HP:0001999;HP:0007074;HP:0002119;HP:0001252
pat-290	Male	23.2	ID/GDD	Intellectual disability, mild;Obsessive-compulsive behavior;Astigmatism;Polyphagia	HP:0001256;HP:0000722;HP:0000483;HP:0002591
pat-291	Female	8.1	ID/GDD	Pectus excavatum;Intellectual disability, borderline;Motor delay;Autistic behavior;Delayed speech and language development	HP:0000767;HP:0006889;HP:0001270;HP:0000729;HP:0000750
pat-292	Male	12.4	ID/GDD	Joint laxity;Abnormal facial shape;Myopia;Hypotonia;Delayed speech and language development;Motor delay;Arachnodactyly;Short stature;Hirsutism;Pectus excavatum;Intellectual disability, borderline;Pes planus	HP:0001388;HP:0001999;HP:0000545;HP:0001252;HP:0000750;HP:0001270;HP:0001166;HP:0004322;HP:0001007;HP:0000767;HP:0006889;HP:0001763
pat-293	Male	19.8	ID/GDD	Intellectual disability, mild;Autistic behavior;Abnormal facial shape;Tics	HP:0001256;HP:0000729;HP:0001999;HP:0100033
pat-294	Male	13.6	ID/GDD	Attention deficit hyperactivity disorder;Delayed speech and language development;Intellectual disability, borderline	HP:0007018;HP:0000750;HP:0006889
pat-295	Female	1.4	ID/GDD	Spastic tetraparesis;Seizure;Hypertonia;Polymicrogyria;Hypotonia;Schizencephaly;Intellectual disability, severe	HP:0001285;HP:0001250;HP:0001276;HP:0002126;HP:0001252;HP:0010636;HP:0010864
pat-296	Male	14.2	ID/GDD	Intellectual disability, mild;Motor stereotypy;Autistic behavior;Delayed speech and language development	HP:0001256;HP:0000733;HP:0000729;HP:0000750
pat-297	Male	8.6	ID/GDD	Delayed speech and language development;Intellectual disability, borderline;Pectus excavatum;Joint laxity;Exotropia	HP:0000750;HP:0006889;HP:0000767;HP:0001388;HP:0000577
pat-298	Female	22.8	ID/GDD	Dyslexia;Umbilical hernia;Intellectual disability, mild;Seizure	HP:0010522;HP:0001537;HP:0001256;HP:0001250
pat-299	Male	1.2	ID/GDD	Microcephaly;Short stature;Growth delay;Hypospadias;Hemangioma;Global developmental delay;Intrauterine growth retardation;Motor delay	HP:0000252;HP:0004322;HP:0001510;HP:0000047;HP:0001028;HP:0001263;HP:0001511;HP:0001270
pat-300	Female	4.7	ID/GDD	Autistic behavior;Intellectual disability, borderline;Pes valgus;Attention deficit hyperactivity disorder	HP:0000729;HP:0006889;HP:0008081;HP:0007018
pat-301	Female	15.4	ID/GDD	Hypermetropia;Dyslexia;Delayed speech and language development;Pectus excavatum;Intellectual disability, mild;Attention deficit hyperactivity disorder	HP:0000540;HP:0010522;HP:0000750;HP:0000767;HP:0001256;HP:0007018
pat-302	Male	34.8	ID/GDD	Polyphagia;Myopia;Astigmatism;Behavioral abnormality;Intellectual disability, moderate	HP:0002591;HP:0000545;HP:0000483;HP:0000708;HP:0002342
pat-303	Male	6.2	ID/GDD	Attention deficit hyperactivity disorder;Delayed speech and language development;Autistic behavior;Intellectual disability	HP:0007018;HP:0000750;HP:0000729;HP:0001249
pat-304	Female	3.3	ID/GDD	Global developmental delay;Abnormal facial shape;Hypotonia;Delayed speech and language development;Microcephaly;Advanced eruption of teeth;Motor delay;Intellectual disability, moderate	HP:0001263;HP:0001999;HP:0001252;HP:0000750;HP:0000252;HP:0006288;HP:0001270;HP:0002342
pat-305	Female	14.7	ID/GDD	Nephrolithiasis;Biliary tract obstruction;Abnormal facial shape;Hydrops fetalis;Abnormality of ganglion;Chylothorax;Intellectual disability, borderline;Autistic behavior	HP:0000787;HP:0005230;HP:0001999;HP:0001789;HP:0410014;HP:0010310;HP:0006889;HP:0000729
pat-306	Male	3.5	ID/GDD	Attention deficit hyperactivity disorder;Abnormal facial shape;Global developmental delay;Autistic behavior;Delayed speech and language development	HP:0007018;HP:0001999;HP:0001263;HP:0000729;HP:0000750
pat-307	Female	4.8	ID/GDD	Delayed speech and language development;Hypotonia;Atopic dermatitis;Cafe-au-lait spot;Abnormal facial shape;Febrile seizure (within the age range of 3 months to 6 years);Joint laxity;Syndactyly;Strabismus;Global developmental delay	HP:0000750;HP:0001252;HP:0001047;HP:0000957;HP:0001999;HP:0002373;HP:0001388;HP:0001159;HP:0000486;HP:0001263
pat-308	Female	5.9	ID/GDD	Joint laxity;Abnormal facial shape;Motor delay;Short attention span;Delayed speech and language development;Intellectual disability, borderline	HP:0001388;HP:0001999;HP:0001270;HP:0000736;HP:0000750;HP:0006889
pat-309	Male	5.9	ID/GDD	Abnormal facial shape;Aplasia cutis congenita;Delayed speech and language development;Impulsivity;Macrocephaly;Short attention span;Autistic behavior;Intellectual disability, borderline	HP:0001999;HP:0001057;HP:0000750;HP:0100710;HP:0000256;HP:0000736;HP:0000729;HP:0006889
pat-310	Male	4.8	ID/GDD	Autistic behavior;Obesity;Delayed speech and language development;Abnormal facial shape;Global developmental delay;Intellectual disability, borderline	HP:0000729;HP:0001513;HP:0000750;HP:0001999;HP:0001263;HP:0006889
pat-311	Male	18.5	ID/GDD	Cafe-au-lait spot;Abnormal facial shape;Aggressive behavior;Tics;Echolalia;Autistic behavior;Intellectual disability, mild	HP:0000957;HP:0001999;HP:0000718;HP:0100033;HP:0010529;HP:0000729;HP:0001256
pat-312	Male	5.4	ID/GDD	Autistic behavior;Absent speech;Intellectual disability, mild;Strabismus;Inguinal hernia;Hypospadias;Abnormal facial shape	HP:0000729;HP:0001344;HP:0001256;HP:0000486;HP:0000023;HP:0000047;HP:0001999
pat-313	Male	5.9	ID/GDD	Autistic behavior;Delayed speech and language development;Attention deficit hyperactivity disorder;Intellectual disability, borderline;Short neck;Abnormal facial shape	HP:0000729;HP:0000750;HP:0007018;HP:0006889;HP:0000470;HP:0001999
pat-314	Male	6.0	ID/GDD	Tall stature;Abnormal facial shape;Intellectual disability, moderate;Sleep disturbance;Hirsutism;Autistic behavior;Motor delay;Behavioral abnormality;Absent speech	HP:0000098;HP:0001999;HP:0002342;HP:0002360;HP:0001007;HP:0000729;HP:0001270;HP:0000708;HP:0001344
pat-315	Male	16.3	ID/GDD	Autistic behavior;Intellectual disability, mild;Abnormal facial shape;Pectus excavatum;Specific learning disability;Hypoplasia of the corpus callosum;Delayed speech and language development;Pes planus	HP:0000729;HP:0001256;HP:0001999;HP:0000767;HP:0001328;HP:0002079;HP:0000750;HP:0001763
pat-316	Female	10.0	ID/GDD	Attention deficit hyperactivity disorder;Seizure;Abnormal facial shape;Genu valgum;Intellectual disability, mild	HP:0007018;HP:0001250;HP:0001999;HP:0002857;HP:0001256
pat-317	Male	16.6	ID/GDD	Global developmental delay;Macroorchidism;Pectus excavatum	HP:0001263;HP:0000053;HP:0000767
pat-318	Male	13.2	ID/GDD	Hypermetropia;Hyperactivity;Dolichocephaly;Autistic behavior;Global developmental delay;Abnormal facial shape;Joint laxity;Astigmatism	HP:0000540;HP:0000752;HP:0000268;HP:0000729;HP:0001263;HP:0001999;HP:0001388;HP:0000483
pat-319	Female	14.9	ID/GDD	Hypermetropia;Delayed speech and language development;Kyphosis;Microcephaly;Intellectual disability, mild;Abnormal facial shape;Attention deficit hyperactivity disorder;Astigmatism	HP:0000540;HP:0000750;HP:0002808;HP:0000252;HP:0001256;HP:0001999;HP:0007018;HP:0000483
pat-320	Male	11.2	ID/GDD	Short attention span;Motor delay;Gynecomastia;Delayed speech and language development;Dyslexia;Tall stature;Specific learning disability;Abnormal facial shape;Intellectual disability, borderline	HP:0000736;HP:0001270;HP:0000771;HP:0000750;HP:0010522;HP:0000098;HP:0001328;HP:0001999;HP:0006889
pat-321	Male	5.8	ID/GDD	Intellectual disability, mild;Autistic behavior;Delayed speech and language development;Attention deficit hyperactivity disorder;Overgrowth	HP:0001256;HP:0000729;HP:0000750;HP:0007018;HP:0001548
pat-322	Female	16.3	ID/GDD	Intellectual disability, borderline;Specific learning disability;Abnormal facial shape;Abnormal skeletal morphology;Obesity;Short stature;Myopia;Astigmatism	HP:0006889;HP:0001328;HP:0001999;HP:0011842;HP:0001513;HP:0004322;HP:0000545;HP:0000483
pat-323	Male	3.8	ASD	Autistic behavior;Attention deficit hyperactivity disorder	HP:0000729;HP:0007018
pat-324	Male	7.8	ASD	Autistic behavior;Aggressive behavior	HP:0000729;HP:0000718
pat-325	Male	13.8	ASD	Motor stereotypy;Jaundice;Autism;Palilalia;Progressive language deterioration;Echolalia	HP:0000733;HP:0000952;HP:0000717;HP:0031814;HP:0007064;HP:0010529
pat-326	Male	4.3	ASD	Autistic behavior;Delayed speech and language development	HP:0000729;HP:0000750
pat-327	Male	12.2	ASD	Autistic behavior;Attention deficit hyperactivity disorder	HP:0000729;HP:0007018
pat-328	Male	10.8	ASD	Behavioral abnormality;Autistic behavior;Aggressive behavior;Self-injurious behavior	HP:0000708;HP:0000729;HP:0000718;HP:0100716
pat-329	Male	17.2	ASD	Sleep disturbance;Motor stereotypy;Autistic behavior	HP:0002360;HP:0000733;HP:0000729
pat-330	Male	5.8	ASD	Delayed speech and language development;Autistic behavior	HP:0000750;HP:0000729
pat-331	Male	16.4	ASD	Autistic behavior;Absent speech;Seizure;Obesity	HP:0000729;HP:0001344;HP:0001250;HP:0001513
pat-332	Male	14.0	ASD	Autistic behavior	HP:0000729
pat-333	Male	8.7	ASD	Autistic behavior;Hypotonia;Joint laxity;Abnormal facial shape;Abnormality of the dentition;Attention deficit hyperactivity disorder	HP:0000729;HP:0001252;HP:0001388;HP:0001999;HP:0000164;HP:0007018
pat-334	Male	8.0	ASD	Autistic behavior	HP:0000729
pat-335	Male	5.2	ASD	Autistic behavior;Seizure;Microcephaly;Renal cyst;Plagiocephaly;Hypotonia;Delayed speech and language development	HP:0000729;HP:0001250;HP:0000252;HP:0000107;HP:0001357;HP:0001252;HP:0000750
pat-336	Male	6.4	ASD	Autism;Abnormal facial shape;Joint laxity;Hyperacusis;Hyperactivity	HP:0000717;HP:0001999;HP:0001388;HP:0010780;HP:0000752
pat-337	Male	5.8	ASD	Autistic behavior;Motor stereotypy;Febrile seizure (within the age range of 3 months to 6 years)	HP:0000729;HP:0000733;HP:0002373
pat-338	Male	12.9	ASD	Autistic behavior	HP:0000729
pat-339	Male	20.8	ASD	Obesity;Sleep disturbance;Autistic behavior	HP:0001513;HP:0002360;HP:0000729
pat-340	Male	19.8	ASD	Abnormal facial shape;Seizure;Autistic behavior	HP:0001999;HP:0001250;HP:0000729
pat-341	Male	10.8	ASD	Aggressive behavior;Attention deficit hyperactivity disorder;Autistic behavior	HP:0000718;HP:0007018;HP:0000729
pat-342	Male	8.2	ASD	Hyperactivity;Autistic behavior;Delayed speech and language development	HP:0000752;HP:0000729;HP:0000750
pat-343	Male	5.4	ASD	Autistic behavior;Motor stereotypy;Delayed speech and language development;Attention deficit hyperactivity disorder;Abnormal facial shape	HP:0000729;HP:0000733;HP:0000750;HP:0007018;HP:0001999
pat-344	Male	4.8	ASD	Autistic behavior	HP:0000729
pat-345	Male	12.8	ASD	Autism;Aggressive behavior;Self-injurious behavior	HP:0000717;HP:0000718;HP:0100716
pat-346	Female	5.0	ASD	Autistic behavior;Delayed speech and language development;Attention deficit hyperactivity disorder	HP:0000729;HP:0000750;HP:0007018
pat-347	Male	14.6	ASD	Delayed speech and language development;Autistic behavior;Seizure;Attention deficit hyperactivity disorder	HP:0000750;HP:0000729;HP:0001250;HP:0007018
pat-348	Male	11.4	ASD	Overgrowth;Autistic behavior	HP:0001548;HP:0000729
pat-349	Male	3.9	ASD	Abnormal facial shape;Developmental regression;Absent speech;Repetitive compulsive behavior;Autistic behavior;Hyperactivity	HP:0001999;HP:0002376;HP:0001344;HP:0008762;HP:0000729;HP:0000752
pat-350	Male	7.2	ASD	Abnormal facial shape;Autistic behavior	HP:0001999;HP:0000729
pat-351	Male	4.6	ASD	Autistic behavior;Intrauterine growth retardation;Delayed speech and language development;Insomnia;Abnormal facial shape;Pectus carinatum	HP:0000729;HP:0001511;HP:0000750;HP:0100785;HP:0001999;HP:0000768
pat-352	Male	6.6	ASD	Delayed speech and language development;Hypermetropia;Motor delay;Autistic behavior;Epicanthus;Anxiety;Diastema	HP:0000750;HP:0000540;HP:0001270;HP:0000729;HP:0000286;HP:0000739;HP:0000699
pat-353	Male	8.8	ASD	Motor stereotypy;Autistic behavior	HP:0000733;HP:0000729
pat-354	Female	15.6	ASD	Anxiety;Shyness;Mutism;Obesity;Autistic behavior	HP:0000739;HP:0100962;HP:0002300;HP:0001513;HP:0000729
pat-355	Male	11.4	ASD	Attention deficit hyperactivity disorder;Obesity;Autistic behavior	HP:0007018;HP:0001513;HP:0000729
pat-356	Male	4.6	ASD	Hypertrichosis;Autistic behavior;Abnormal facial shape	HP:0000998;HP:0000729;HP:0001999
pat-357	Male	4.2	ASD	Cafe-au-lait spot;Hyperacusis;Absent speech;Autistic behavior	HP:0000957;HP:0010780;HP:0001344;HP:0000729
pat-358	Female	0.9	ASD	Hypoplasia of the corpus callosum;Abnormal facial shape;Microcephaly;Obesity;Macrocephaly;Growth delay;Hypotonia	HP:0002079;HP:0001999;HP:0000252;HP:0001513;HP:0000256;HP:0001510;HP:0001252
pat-359	Male	6.3	ASD	Autism;Absent speech;Pulmonic stenosis;Brachycephaly	HP:0000717;HP:0001344;HP:0001642;HP:0000248
pat-360	Male	12.4	ASD	Obesity;Autistic behavior;Obsessive-compulsive behavior	HP:0001513;HP:0000729;HP:0000722
pat-361	Male	2.8	ASD	Autistic behavior;Behavioral abnormality;Hydronephrosis;Abnormal facial shape;Tall stature	HP:0000729;HP:0000708;HP:0000126;HP:0001999;HP:0000098
pat-362	Female	4.6	ASD	Abnormal facial shape;Joint laxity;Delayed speech and language development;Hypotonia;Intrauterine growth retardation;Autistic behavior;Motor delay;Pes planus	HP:0001999;HP:0001388;HP:0000750;HP:0001252;HP:0001511;HP:0000729;HP:0001270;HP:0001763
pat-363	Male	7.7	ASD	Sleep apnea;Macrocephaly;Motor delay;Autistic behavior;Phimosis;Delayed speech and language development	HP:0010535;HP:0000256;HP:0001270;HP:0000729;HP:0001741;HP:0000750
pat-364	Male	10.2	ASD	Autistic behavior	HP:0000729
pat-365	Female	5.8	ASD	Autistic behavior	HP:0000729
pat-366	Female	4.2	ASD	Delayed speech and language development;Macrocephaly;Autistic behavior;Large for gestational age;Widened subarachnoid space;Brachycephaly;Abnormal facial shape;Overgrowth	HP:0000750;HP:0000256;HP:0000729;HP:0001520;HP:0012704;HP:0000248;HP:0001999;HP:0001548
pat-367	Male	13.8	ASD	Abnormal facial shape;Overgrowth;Scoliosis;Dysmetria;Delayed speech and language development;Hemihypotrophy of lower limb;Pectus excavatum;Autistic behavior	HP:0001999;HP:0001548;HP:0002650;HP:0001310;HP:0000750;HP:0200053;HP:0000767;HP:0000729
pat-368	Male	4.0	ASD	Echolalia;Brachycephaly;Overgrowth;Delayed speech and language development;Autistic behavior;Motor delay;Macrocephaly	HP:0010529;HP:0000248;HP:0001548;HP:0000750;HP:0000729;HP:0001270;HP:0000256
pat-369	Male	12.3	ASD	Seizure;Abnormal facial shape;Arachnodactyly;Autistic behavior;Microretrognathia	HP:0001250;HP:0001999;HP:0001166;HP:0000729;HP:0000308
pat-370	Male	12.3	ASD	Short attention span;Autistic behavior;Dolichocephaly;Thyroglossal cyst;Abnormal facial shape;Telangiectasia	HP:0000736;HP:0000729;HP:0000268;HP:0010518;HP:0001999;HP:0001009
pat-371	Male	5.6	ASD	Autistic behavior;Abnormal facial shape;Attention deficit hyperactivity disorder	HP:0000729;HP:0001999;HP:0007018
pat-372	Male	13.6	ASD	Hypermetropia;Behavioral abnormality;Autistic behavior;Short stature;Microcephaly;Obesity;Strabismus;Clinodactyly;Supernumerary nipple;Gastroesophageal reflux;Astigmatism	HP:0000540;HP:0000708;HP:0000729;HP:0004322;HP:0000252;HP:0001513;HP:0000486;HP:0030084;HP:0002558;HP:0002020;HP:0000483
pat-373	Male	15.3	ASD	Autistic behavior;Atrial septal defect;Hearing impairment;Attention deficit hyperactivity disorder;Abnormal facial shape	HP:0000729;HP:0001631;HP:0000365;HP:0007018;HP:0001999
pat-374	Male	13.3	ASD	Abnormal facial shape;Attention deficit hyperactivity disorder;Decreased response to growth hormone stimulation test;Delayed speech and language development;Dyslexia;Dolichocephaly;Autistic behavior	HP:0001999;HP:0007018;HP:0000824;HP:0000750;HP:0010522;HP:0000268;HP:0000729
pat-375	Male	5.8	ASD	Abnormal facial shape;Overgrowth;Hearing impairment;Delayed speech and language development;Hypotonia;Autistic behavior	HP:0001999;HP:0001548;HP:0000365;HP:0000750;HP:0001252;HP:0000729
pat-376	Male	2.5	ASD	Plagiocephaly;Abnormal facial shape;Motor delay;Autistic behavior;Delayed speech and language development	HP:0001357;HP:0001999;HP:0001270;HP:0000729;HP:0000750
pat-377	Male	3.2	ASD	Abnormal facial shape;Absent speech;Autistic behavior;Pectus excavatum	HP:0001999;HP:0001344;HP:0000729;HP:0000767
pat-378	Male	6.4	ASD	Delayed speech and language development;Motor stereotypy;Autistic behavior;Tics;Attention deficit hyperactivity disorder	HP:0000750;HP:0000733;HP:0000729;HP:0100033;HP:0007018
pat-379	Male	18.6	ASD	Autistic behavior;Delayed speech and language development;Hearing impairment;Attention deficit hyperactivity disorder;Abnormal facial shape;Seizure	HP:0000729;HP:0000750;HP:0000365;HP:0007018;HP:0001999;HP:0001250
pat-380	Male	7.2	ASD	Microcephaly;Short stature;Autistic behavior;Attention deficit hyperactivity disorder;Abnormal facial shape	HP:0000252;HP:0004322;HP:0000729;HP:0007018;HP:0001999
pat-381	Female	3.9	ASD	Hypotonia;Delayed speech and language development;Abnormal intermamillary distance;Autistic behavior;Renal duplication;Abnormal facial shape;Renal cyst	HP:0001252;HP:0000750;HP:0040157;HP:0000729;HP:0000075;HP:0001999;HP:0000107
pat-382	Male	18.0	ASD	Hypospadias;Multiple lipomas;Abnormal facial shape;Hemangioma;Autistic behavior;Gynecomastia;Macrocephaly;Obesity;Behavioral abnormality;Obsessive-compulsive behavior	HP:0000047;HP:0001012;HP:0001999;HP:0001028;HP:0000729;HP:0000771;HP:0000256;HP:0001513;HP:0000708;HP:0000722
pat-383	Male	5.4	ASD	Autistic behavior;Delayed speech and language development;Abnormal facial shape	HP:0000729;HP:0000750;HP:0001999
pat-384	Male	4.9	ASD	Abnormal facial shape;Autistic behavior;Delayed speech and language development	HP:0001999;HP:0000729;HP:0000750
pat-385	Male	13.7	ASD	Abnormal facial shape;Tall stature;Arachnodactyly;Autistic behavior;Short attention span;Pectus excavatum	HP:0001999;HP:0000098;HP:0001166;HP:0000729;HP:0000736;HP:0000767
pat-386	Male	5.4	ASD	Abnormal facial shape;Autistic behavior;Joint laxity;Dolichocephaly	HP:0001999;HP:0000729;HP:0001388;HP:0000268
pat-387	Male	3.1	ASD	Autistic behavior;Abnormal facial shape	HP:0000729;HP:0001999
pat-388	Male	8.8	ASD	Autistic behavior;Dolichocephaly;Pectus excavatum;Hypermetropia;Hypertrichosis;Cutis marmorata;Astigmatism;Joint laxity;Abnormal facial shape;Abnormal thorax morphology	HP:0000729;HP:0000268;HP:0000767;HP:0000540;HP:0000998;HP:0000965;HP:0000483;HP:0001388;HP:0001999;HP:0000765
pat-389	Male	5.5	ASD	Strabismus;Abnormal facial shape;Autistic behavior;Behavioral abnormality;Atopic dermatitis;Absent speech	HP:0000486;HP:0001999;HP:0000729;HP:0000708;HP:0001047;HP:0001344
pat-390	Female	5.3	ASD	Delayed speech and language development;Autistic behavior;Joint laxity;Abnormal facial shape	HP:0000750;HP:0000729;HP:0001388;HP:0001999
pat-391	Male	4.7	ASD	Delayed speech and language development;Autistic behavior;Abnormal facial shape;Attention deficit hyperactivity disorder	HP:0000750;HP:0000729;HP:0001999;HP:0007018
pat-392	Male	6.0	ASD	Abnormal facial shape;Joint laxity;Attention deficit hyperactivity disorder;Delayed speech and language development;Autistic behavior;Pes planus;Wide intermamillary distance	HP:0001999;HP:0001388;HP:0007018;HP:0000750;HP:0000729;HP:0001763;HP:0006610
pat-393	Male	5.8	ASD	Autistic behavior;Delayed speech and language development;Attention deficit hyperactivity disorder;Abnormal facial shape	HP:0000729;HP:0000750;HP:0007018;HP:0001999
pat-394	Male	12.5	ASD	Hypermetropia;Delayed speech and language development;Short attention span;Autistic behavior;Motor delay;Abnormal facial shape;Astigmatism	HP:0000540;HP:0000750;HP:0000736;HP:0000729;HP:0001270;HP:0001999;HP:0000483
pat-395	Male	10.2	ASD	Attention deficit hyperactivity disorder;Abnormal facial shape;Autistic behavior;Delayed speech and language development	HP:0007018;HP:0001999;HP:0000729;HP:0000750
pat-396	Male	4.9	ASD	Abnormal facial shape;Autistic behavior;Delayed speech and language development	HP:0001999;HP:0000729;HP:0000750
pat-397	Male	4.9	ASD	Abnormal facial shape;Autistic behavior;Progressive language deterioration;Dolichocephaly	HP:0001999;HP:0000729;HP:0007064;HP:0000268
pat-398	Female	5.3	ASD	Autism;Abnormal facial shape;Diastema	HP:0000717;HP:0001999;HP:0000699
