# Supplementary material for: High Performance of a Dominant/X-Linked Gene Panel in Patients with Neurodevelopmental Disorders
Source: Genes (Basel). 2023 Mar 13;14(3):708. doi: 10.3390/genes14030708 (PMC10048137; doi:10.3390/genes14030708)
Supplement: Supplementary file 1 [file genes-14-00708-s001.zip › TableS2.xls]

## Sheet: Sheet1
HPO category	HPO category label in Figure 1a	HPO code	HPO term
Abnormal nervous system morphology	nervous system morphology	HP:0001272	Cerebellar atrophy
Abnormal nervous system morphology	nervous system morphology	HP:0011755	Ectopic posterior pituitary
Abnormal nervous system morphology	nervous system morphology	HP:0012448	Delayed myelination
Abnormal nervous system morphology	nervous system morphology	HP:0006808	Cerebral hypomyelination
Abnormal nervous system morphology	nervous system morphology	HP:0007165	Periventricular heterotopia
Abnormal nervous system morphology	nervous system morphology	HP:0002126	Polymicrogyria
Abnormal nervous system morphology	nervous system morphology	HP:0002120	Cerebral cortical atrophy
Abnormal nervous system morphology	nervous system morphology	HP:0000824	Decreased response to growth hormone stimulation test
Abnormal nervous system morphology	nervous system morphology	HP:0002383	Infectious encephalitis
Abnormal nervous system morphology	nervous system morphology	HP:0012683	Pineal cyst
Abnormal nervous system morphology	nervous system morphology	HP:0011757	Posterior pituitary hypoplasia
Abnormal nervous system morphology	nervous system morphology	HP:0002538	Abnormal cerebral cortex morphology
Abnormal nervous system morphology	nervous system morphology	HP:0002308	Chiari malformation
Abnormal nervous system morphology	nervous system morphology	HP:0100702	Arachnoid cyst
Abnormal nervous system morphology	nervous system morphology	HP:0002893	Pituitary adenoma
Abnormal nervous system morphology	nervous system morphology	HP:0002195	Dysgenesis of the cerebellar vermis
Abnormal nervous system morphology	nervous system morphology	HP:0012488	Intraventricular arachnoid cyst
Abnormal nervous system morphology	nervous system morphology	HP:0030283	Partial absence of the septum pellucidum
Abnormal nervous system morphology	nervous system morphology	HP:0025101	Dysgenesis of the hippocampus
Abnormal nervous system morphology	nervous system morphology	HP:0010636	Schizencephaly
Abnormal nervous system morphology	nervous system morphology	HP:0007370	Aplasia/Hypoplasia of the corpus callosum
Abnormal nervous system morphology	nervous system morphology	HP:0000238	Hydrocephalus
Abnormal nervous system morphology	nervous system morphology	HP:0100705	Abnormal glial cell morphology
Abnormal nervous system morphology	nervous system morphology	HP:0012443	Abnormality of brain morphology
Abnormal nervous system morphology	nervous system morphology	HP:0007099	Chiari type I malformation
Abnormal nervous system morphology	nervous system morphology	HP:0001274	Agenesis of corpus callosum
Abnormal nervous system morphology	nervous system morphology	HP:0002060	Abnormal cerebral morphology
Abnormal nervous system morphology	nervous system morphology	HP:0002059	Cerebral atrophy
Abnormal nervous system morphology	nervous system morphology	HP:0006970	Periventricular leukomalacia
Abnormal nervous system morphology	nervous system morphology	HP:0012157	Subcortical cerebral atrophy
Abnormal nervous system morphology	nervous system morphology	HP:0010627	Anterior pituitary hypoplasia
Abnormal nervous system morphology	nervous system morphology	HP:0001321	Cerebellar hypoplasia
Abnormal nervous system morphology	nervous system morphology	HP:0030048	Colpocephaly
Abnormal nervous system morphology	nervous system morphology	HP:0002539	Cortical dysplasia
Abnormal nervous system morphology	nervous system morphology	HP:0006989	Dysplastic corpus callosum
Abnormal nervous system morphology	nervous system morphology	HP:0002269	Abnormality of neuronal migration
Abnormal nervous system morphology	nervous system morphology	HP:0001302	Pachygyria
Abnormal nervous system morphology	nervous system morphology	HP:0000609	Optic nerve hypoplasia
Abnormal nervous system morphology	nervous system morphology	HP:0007074	Thick corpus callosum
Abnormal nervous system morphology	nervous system morphology	HP:0007343	Abnormal morphology of the limbic system
Abnormal nervous system morphology	nervous system morphology	HP:0002119	Ventriculomegaly
Abnormal nervous system morphology	nervous system morphology	HP:0001320	Cerebellar vermis hypoplasia
Abnormal nervous system morphology	nervous system morphology	HP:0002079	Hypoplasia of the corpus callosum
Abnormal nervous system morphology	nervous system morphology	HP:0012704	Widened subarachnoid space
Abnormal nervous system physiology	nervous system physiology	HP:0000733	Motor stereotypy
Abnormal nervous system physiology	nervous system physiology	HP:0001332	Dystonia
Abnormal nervous system physiology	nervous system physiology	HP:0008762	Repetitive compulsive behavior
Abnormal nervous system physiology	nervous system physiology	HP:0002275	Poor motor coordination
Abnormal nervous system physiology	nervous system physiology	HP:0002076	Migraine
Abnormal nervous system physiology	nervous system physiology	HP:0001269	Hemiparesis
Abnormal nervous system physiology	nervous system physiology	HP:0003401	Paresthesia
Abnormal nervous system physiology	nervous system physiology	HP:0010522	Dyslexia
Abnormal nervous system physiology	nervous system physiology	HP:0001310	Dysmetria
Abnormal nervous system physiology	nervous system physiology	HP:0200134	Epileptic encephalopathy
Abnormal nervous system physiology	nervous system physiology	HP:0009830	Peripheral neuropathy
Abnormal nervous system physiology	nervous system physiology	HP:0007010	Poor fine motor coordination
Abnormal nervous system physiology	nervous system physiology	HP:0011098	Speech apraxia
Abnormal nervous system physiology	nervous system physiology	HP:0001328	Specific learning disability
Abnormal nervous system physiology	nervous system physiology	HP:0002273	Tetraparesis
Abnormal nervous system physiology	nervous system physiology	HP:0001337	Tremor
Abnormal nervous system physiology	nervous system physiology	HP:0031814	Palilalia
Abnormal nervous system physiology	nervous system physiology	HP:0010832	Abnormality of pain sensation
Abnormal nervous system physiology	nervous system physiology	HP:0010523	Alexia
Abnormal nervous system physiology	nervous system physiology	HP:0100033	Tics
Abnormal nervous system physiology	nervous system physiology	HP:0002378	Hand tremor
Abnormal nervous system physiology	nervous system physiology	HP:0002066	Gait ataxia
Abnormal nervous system physiology	nervous system physiology	HP:0002463	Language impairment
Abnormal nervous system physiology	nervous system physiology	HP:0001250	Seizure
Abnormal nervous system physiology	nervous system physiology	HP:0002373	Febrile seizure (within the age range of 3 months to 6 years)
Abnormal nervous system physiology	nervous system physiology	HP:0002069	Bilateral tonic-clonic seizure
Abnormal nervous system physiology	nervous system physiology	HP:0002376	Developmental regression
Abnormal nervous system physiology	nervous system physiology	HP:0002353	EEG abnormality
Abnormal nervous system physiology	nervous system physiology	HP:0001298	Encephalopathy
Abnormal nervous system physiology	nervous system physiology	HP:0002312	Clumsiness
Abnormal nervous system physiology	nervous system physiology	HP:0012759	Neurodevelopmental abnormality
Abnormality of metabolism/homeostasis	metabolism/homeostasis	HP:0040303	Decreased serum iron
Abnormality of metabolism/homeostasis	metabolism/homeostasis	HP:0002902	Hyponatremia
Abnormality of metabolism/homeostasis	metabolism/homeostasis	HP:0005978	Type II diabetes mellitus
Abnormality of metabolism/homeostasis	metabolism/homeostasis	HP:0410144	Abnormal biotinidase level
Abnormality of metabolism/homeostasis	metabolism/homeostasis	HP:0002149	Hyperuricemia
Abnormality of metabolism/homeostasis	metabolism/homeostasis	HP:0003128	Lactic acidosis
Abnormality of metabolism/homeostasis	metabolism/homeostasis	HP:0003119	Abnormal circulating lipid concentration
Abnormality of metabolism/homeostasis	metabolism/homeostasis	HP:0410176	Abnormal glucose-6-phosphate dehydrogenase level
Abnormality of metabolism/homeostasis	metabolism/homeostasis	HP:0003124	Hypercholesterolemia
Abnormality of metabolism/homeostasis	metabolism/homeostasis	HP:0100512	Low levels of vitamin D
Abnormality of metabolism/homeostasis	metabolism/homeostasis	HP:0410145	Decreased biotinidase level
Abnormality of metabolism/homeostasis	metabolism/homeostasis	HP:0000819	Diabetes mellitus
Abnormality of prenatal development or birth	prenatal development or birth	HP:0010947	Abnormality of ductus venosus blood flow
Abnormality of prenatal development or birth	prenatal development or birth	HP:0001195	Single umbilical artery
Abnormality of prenatal development or birth	prenatal development or birth	HP:0001789	Hydrops fetalis
Abnormality of the cardiovascular system	cardiovascular system	HP:0001655	Patent foramen ovale
Abnormality of the cardiovascular system	cardiovascular system	HP:0011675	Arrhythmia
Abnormality of the cardiovascular system	cardiovascular system	HP:0002138	Subarachnoid hemorrhage
Abnormality of the cardiovascular system	cardiovascular system	HP:0001009	Telangiectasia
Abnormality of the cardiovascular system	cardiovascular system	HP:0004961	Pulmonary artery sling
Abnormality of the cardiovascular system	cardiovascular system	HP:0012817	Noncompaction cardiomyopathy
Abnormality of the cardiovascular system	cardiovascular system	HP:0001629	Ventricular septal defect
Abnormality of the cardiovascular system	cardiovascular system	HP:0001642	Pulmonic stenosis
Abnormality of the cardiovascular system	cardiovascular system	HP:0001653	Mitral regurgitation
Abnormality of the cardiovascular system	cardiovascular system	HP:0012668	Vasovagal syncope
Abnormality of the cardiovascular system	cardiovascular system	HP:0410287	Intrathoracic hemangioma
Abnormality of the cardiovascular system	cardiovascular system	HP:0006682	Premature ventricular contraction
Abnormality of the cardiovascular system	cardiovascular system	HP:0011641	Coronary artery fistula
Abnormality of the cardiovascular system	cardiovascular system	HP:0001643	Patent ductus arteriosus
Abnormality of the cardiovascular system	cardiovascular system	HP:0001634	Mitral valve prolapse
Abnormality of the cardiovascular system	cardiovascular system	HP:0001638	Cardiomyopathy
Abnormality of the cardiovascular system	cardiovascular system	HP:0001650	Aortic valve stenosis
Abnormality of the cardiovascular system	cardiovascular system	HP:0002597	Abnormality of the vasculature
Abnormality of the cardiovascular system	cardiovascular system	HP:0001028	Hemangioma
Abnormality of the cardiovascular system	cardiovascular system	HP:0031251	Abnormal subclavian artery morphology
Abnormality of the cardiovascular system	cardiovascular system	HP:0000822	Hypertension
Abnormality of the cardiovascular system	cardiovascular system	HP:0001627	Abnormal heart morphology
Abnormality of the cardiovascular system	cardiovascular system	HP:0001636	Tetralogy of Fallot
Abnormality of the cardiovascular system	cardiovascular system	HP:0001342	Cerebral hemorrhage
Abnormality of the cardiovascular system	cardiovascular system	HP:0010783	Erythema
Abnormality of the cardiovascular system	cardiovascular system	HP:0002408	Cerebral arteriovenous malformation
Abnormality of the cardiovascular system	cardiovascular system	HP:0005164	Dysplastic pulmonary valve
Abnormality of the cardiovascular system	cardiovascular system	HP:0001631	Atrial septal defect
Abnormality of the cardiovascular system	cardiovascular system	HP:0000965	Cutis marmorata
Abnormality of the cardiovascular system	cardiovascular system	HP:0001649	Tachycardia
Abnormality of the digestive system	digestive system	HP:0002020	Gastroesophageal reflux
Abnormality of the digestive system	digestive system	HP:0005912	Biliary atresia
Abnormality of the digestive system	digestive system	HP:0004299	Hernia of the abdominal wall
Abnormality of the digestive system	digestive system	HP:0000023	Inguinal hernia
Abnormality of the digestive system	digestive system	HP:0002015	Dysphagia
Abnormality of the digestive system	digestive system	HP:0005230	Biliary tract obstruction
Abnormality of the digestive system	digestive system	HP:0001537	Umbilical hernia
Abnormality of the digestive system	digestive system	HP:0002023	Anal atresia
Abnormality of the digestive system	digestive system	HP:0000952	Jaundice
Abnormality of the digestive system	digestive system	HP:0040183	Encopresis
Abnormality of the digestive system	digestive system	HP:0100280	Crohn's disease
Abnormality of the digestive system	digestive system	HP:0005218	Anoperineal fistula
Abnormality of the digestive system	digestive system	HP:0002933	Ventral hernia
Abnormality of the ear	ear	HP:0000377	Abnormality of the pinna
Abnormality of the ear	ear	HP:0000365	Hearing impairment
Abnormality of the ear	ear	HP:0000411	Protruding ear
Abnormality of the endocrine system	endocrine system	HP:0010518	Thyroglossal cyst
Abnormality of the endocrine system	endocrine system	HP:0030348	Increased circulating androgen concentration
Abnormality of the endocrine system	endocrine system	HP:0000821	Hypothyroidism
Abnormality of the endocrine system	endocrine system	HP:0000826	Precocious puberty
Abnormality of the endocrine system	endocrine system	HP:0000846	Adrenal insufficiency
Abnormality of the endocrine system	endocrine system	HP:0100646	Thyroiditis
Abnormality of the eye	eye	HP:0000518	Cataract
Abnormality of the eye	eye	HP:0000505	Visual impairment
Abnormality of the eye	eye	HP:0000488	Retinopathy
Abnormality of the eye	eye	HP:0009916	Anisocoria
Abnormality of the eye	eye	HP:0000646	Amblyopia
Abnormality of the eye	eye	HP:0000589	Coloboma
Abnormality of the eye	eye	HP:0000508	Ptosis
Abnormality of the eye	eye	HP:0007641	Dyschromatopsia
Abnormality of the eye	eye	HP:0000577	Exotropia
Abnormality of the eye	eye	HP:0000545	Myopia
Abnormality of the eye	eye	HP:0000483	Astigmatism
Abnormality of the eye	eye	HP:0000639	Nystagmus
Abnormality of the eye	eye	HP:0000540	Hypermetropia
Abnormality of the eye	eye	HP:0008056	Aplasia/Hypoplasia affecting the eye
Abnormality of the eye	eye	HP:0025163	Abnormality of optic chiasm morphology
Abnormality of the eye	eye	HP:0000519	Developmental cataract
Abnormality of the eye	eye	HP:0000486	Strabismus
Abnormality of the genitourinary system	genitourinary system	HP:0000075	Renal duplication
Abnormality of the genitourinary system	genitourinary system	HP:0000805	Enuresis
Abnormality of the genitourinary system	genitourinary system	HP:0000104	Renal agenesis
Abnormality of the genitourinary system	genitourinary system	HP:0000107	Renal cyst
Abnormality of the genitourinary system	genitourinary system	HP:0012330	Pyelonephritis
Abnormality of the genitourinary system	genitourinary system	HP:0008734	Decreased testicular size
Abnormality of the genitourinary system	genitourinary system	HP:0000126	Hydronephrosis
Abnormality of the genitourinary system	genitourinary system	HP:0000053	Macroorchidism
Abnormality of the genitourinary system	genitourinary system	HP:0000028	Cryptorchidism
Abnormality of the genitourinary system	genitourinary system	HP:0012569	Delayed menarche
Abnormality of the genitourinary system	genitourinary system	HP:0000047	Hypospadias
Abnormality of the genitourinary system	genitourinary system	HP:0000064	Hypoplastic labia minora
Abnormality of the genitourinary system	genitourinary system	HP:0001741	Phimosis
Abnormality of the genitourinary system	genitourinary system	HP:0000076	Vesicoureteral reflux
Abnormality of the genitourinary system	genitourinary system	HP:0000044	Hypogonadotropic hypogonadism
Abnormality of the genitourinary system	genitourinary system	HP:0000132	Menorrhagia
Abnormality of the genitourinary system	genitourinary system	HP:0000787	Nephrolithiasis
Abnormality of the genitourinary system	genitourinary system	HP:0008706	Distal urethral duplication
Abnormality of the genitourinary system	genitourinary system	HP:0025487	Abnormality of bladder morphology
Abnormality of the genitourinary system	genitourinary system	HP:0002839	Urinary bladder sphincter dysfunction
Abnormality of the genitourinary system	genitourinary system	HP:0000086	Ectopic kidney
Abnormality of the genitourinary system	genitourinary system	HP:0000009	Functional abnormality of the bladder
Abnormality of the genitourinary system	genitourinary system	HP:0000072	Hydroureter
Abnormality of the genitourinary system	genitourinary system	HP:0012880	Abnormal labia minora morphology
Abnormality of the genitourinary system	genitourinary system	HP:0008209	Premature ovarian insufficiency
Abnormality of the genitourinary system	genitourinary system	HP:0000071	Ureteral stenosis
Abnormality of the head	head	HP:0000164	Abnormality of the dentition
Abnormality of the head	head	HP:0001305	Dandy-Walker malformation
Abnormality of the head	head	HP:0000212	Gingival overgrowth
Abnormality of the head	head	HP:0000262	Turricephaly
Abnormality of the head	head	HP:0000268	Dolichocephaly
Abnormality of the head	head	HP:0000248	Brachycephaly
Abnormality of the head	head	HP:0004331	Decreased skull ossification
Abnormality of the head	head	HP:0000324	Facial asymmetry
Abnormality of the head	head	HP:0006482	Abnormality of dental morphology
Abnormality of the head	head	HP:0000158	Macroglossia
Abnormality of the head	head	HP:0000286	Epicanthus
Abnormality of the head	head	HP:0011081	Incisor macrodontia
Abnormality of the head	head	HP:0002058	Myopathic facies
Abnormality of the head	head	HP:0000506	Telecanthus
Abnormality of the head	head	HP:0000271	Abnormality of the face
Abnormality of the head	head	HP:0033140	Blake's pouch cyst
Abnormality of the head	head	HP:0000278	Retrognathia
Abnormality of the head	head	HP:0200006	Slanting of the palpebral fissure
Abnormality of the head	head	HP:0100277	Periauricular skin pits
Abnormality of the head	head	HP:0410030	Cleft lip
Abnormality of the head	head	HP:0000699	Diastema
Abnormality of the head	head	HP:0001999	Abnormal facial shape
Abnormality of the head	head	HP:0001572	Macrodontia
Abnormality of the head	head	HP:0006288	Advanced eruption of teeth
Abnormality of the head	head	HP:0040079	Irregular dentition
Abnormality of the head	head	HP:0000684	Delayed eruption of teeth
Abnormality of the head	head	HP:0430003	Abnormality of the palatine bone
Abnormality of the head	head	HP:0000252	Microcephaly
Abnormality of the head	head	HP:0000308	Microretrognathia
Abnormality of the head	head	HP:0000243	Trigonocephaly
Abnormality of the head	head	HP:0001357	Plagiocephaly
Abnormality of the head	head	HP:0000453	Choanal atresia
Abnormality of the head	head	HP:0000700	Periapical bone loss
Abnormality of the head	head	HP:0000256	Macrocephaly
Abnormality of the head	head	HP:0001363	Craniosynostosis
Abnormality of the head	head	HP:0002209	Sparse scalp hair
Abnormality of the head	head	HP:0000581	Blepharophimosis
Abnormality of the head	head	HP:0000267	Cranial asymmetry
Abnormality of the integument	integument	HP:0001053	Hypopigmented skin patches
Abnormality of the integument	integument	HP:0002232	Patchy alopecia
Abnormality of the integument	integument	HP:0002164	Nail dysplasia
Abnormality of the integument	integument	HP:0011355	Localized skin lesion
Abnormality of the integument	integument	HP:0100898	Connective tissue nevi
Abnormality of the integument	integument	HP:0000998	Hypertrichosis
Abnormality of the integument	integument	HP:0010771	Pilonidal abscess
Abnormality of the integument	integument	HP:0000956	Acanthosis nigricans
Abnormality of the integument	integument	HP:0001047	Atopic dermatitis
Abnormality of the integument	integument	HP:0002231	Sparse body hair
Abnormality of the integument	integument	HP:0001057	Aplasia cutis congenita
Abnormality of the integument	integument	HP:0030434	Pilomatrixoma
Abnormality of the integument	integument	HP:0011298	Prominent digit pad
Abnormality of the integument	integument	HP:0001010	Hypopigmentation of the skin
Abnormality of the integument	integument	HP:0001007	Hirsutism
Abnormality of the integument	integument	HP:0000957	Cafe-au-lait spot
Abnormality of the integument	integument	HP:0000962	Hyperkeratosis
Abnormality of the integument	integument	HP:0000958	Dry skin
Abnormality of the integument	integument	HP:0001792	Small nail
Abnormality of the integument	integument	HP:0001000	Abnormality of skin pigmentation
Abnormality of the integument	integument	HP:0001034	Hypermelanotic macule
Abnormality of the musculoskeletal system	musculoskeletal system	HP:0001012	Multiple lipomas
Abnormality of the musculoskeletal system	musculoskeletal system	HP:0200055	Small hand
Abnormality of the musculoskeletal system	musculoskeletal system	HP:0004684	Talipes valgus
Abnormality of the musculoskeletal system	musculoskeletal system	HP:0002970	Genu varum
Abnormality of the musculoskeletal system	musculoskeletal system	HP:0002808	Kyphosis
Abnormality of the musculoskeletal system	musculoskeletal system	HP:0001385	Hip dysplasia
Abnormality of the musculoskeletal system	musculoskeletal system	HP:0001248	Short tubular bones of the hand
Abnormality of the musculoskeletal system	musculoskeletal system	HP:0010741	Pedal edema
Abnormality of the musculoskeletal system	musculoskeletal system	HP:0005988	Congenital muscular torticollis
Abnormality of the musculoskeletal system	musculoskeletal system	HP:0001319	Neonatal hypotonia
Abnormality of the musculoskeletal system	musculoskeletal system	HP:0010049	Short metacarpal
Abnormality of the musculoskeletal system	musculoskeletal system	HP:0001776	Bilateral talipes equinovarus
Abnormality of the musculoskeletal system	musculoskeletal system	HP:0001528	Hemihypertrophy
Abnormality of the musculoskeletal system	musculoskeletal system	HP:0003272	Abnormal hip bone morphology
Abnormality of the musculoskeletal system	musculoskeletal system	HP:0000767	Pectus excavatum
Abnormality of the musculoskeletal system	musculoskeletal system	HP:0002816	Genu recurvatum
Abnormality of the musculoskeletal system	musculoskeletal system	HP:0006262	Aplasia/Hypoplasia of the 5th finger
Abnormality of the musculoskeletal system	musculoskeletal system	HP:0000768	Pectus carinatum
Abnormality of the musculoskeletal system	musculoskeletal system	HP:0030084	Clinodactyly
Abnormality of the musculoskeletal system	musculoskeletal system	HP:0002650	Scoliosis
Abnormality of the musculoskeletal system	musculoskeletal system	HP:0001852	Sandal gap
Abnormality of the musculoskeletal system	musculoskeletal system	HP:0002750	Delayed skeletal maturation
Abnormality of the musculoskeletal system	musculoskeletal system	HP:0009381	Short finger
Abnormality of the musculoskeletal system	musculoskeletal system	HP:0001285	Spastic tetraparesis
Abnormality of the musculoskeletal system	musculoskeletal system	HP:0010487	Small hypothenar eminence
Abnormality of the musculoskeletal system	musculoskeletal system	HP:0002313	Spastic paraparesis
Abnormality of the musculoskeletal system	musculoskeletal system	HP:0001513	Obesity
Abnormality of the musculoskeletal system	musculoskeletal system	HP:0003468	Abnormal vertebral morphology
Abnormality of the musculoskeletal system	musculoskeletal system	HP:0000470	Short neck
Abnormality of the musculoskeletal system	musculoskeletal system	HP:0000938	Osteopenia
Abnormality of the musculoskeletal system	musculoskeletal system	HP:0008081	Pes valgus
Abnormality of the musculoskeletal system	musculoskeletal system	HP:0004322	Short stature
Abnormality of the musculoskeletal system	musculoskeletal system	HP:0200053	Hemihypotrophy of lower limb
Abnormality of the musculoskeletal system	musculoskeletal system	HP:0010580	Enlarged epiphyses
Abnormality of the musculoskeletal system	musculoskeletal system	HP:0001388	Joint laxity
Abnormality of the musculoskeletal system	musculoskeletal system	HP:0001519	Disproportionate tall stature
Abnormality of the musculoskeletal system	musculoskeletal system	HP:0001252	Hypotonia
Abnormality of the musculoskeletal system	musculoskeletal system	HP:0001245	Small thenar eminence
Abnormality of the musculoskeletal system	musculoskeletal system	HP:0002857	Genu valgum
Abnormality of the musculoskeletal system	musculoskeletal system	HP:0001763	Pes planus
Abnormality of the musculoskeletal system	musculoskeletal system	HP:0001822	Hallux valgus
Abnormality of the musculoskeletal system	musculoskeletal system	HP:0001156	Brachydactyly
Abnormality of the musculoskeletal system	musculoskeletal system	HP:0001510	Growth delay
Abnormality of the musculoskeletal system	musculoskeletal system	HP:0012385	Camptodactyly
Abnormality of the musculoskeletal system	musculoskeletal system	HP:0004279	Short palm
Abnormality of the musculoskeletal system	musculoskeletal system	HP:0001761	Pes cavus
Abnormality of the musculoskeletal system	musculoskeletal system	HP:0000939	Osteoporosis
Abnormality of the musculoskeletal system	musculoskeletal system	HP:0002751	Kyphoscoliosis
Abnormality of the musculoskeletal system	musculoskeletal system	HP:0001257	Spasticity
Abnormality of the musculoskeletal system	musculoskeletal system	HP:0001159	Syndactyly
Abnormality of the musculoskeletal system	musculoskeletal system	HP:0001508	Failure to thrive
Abnormality of the musculoskeletal system	musculoskeletal system	HP:0032072	Popliteal synovial cyst
Abnormality of the musculoskeletal system	musculoskeletal system	HP:0010442	Polydactyly
Abnormality of the musculoskeletal system	musculoskeletal system	HP:0001511	Intrauterine growth retardation
Abnormality of the musculoskeletal system	musculoskeletal system	HP:0001548	Overgrowth
Abnormality of the musculoskeletal system	musculoskeletal system	HP:0001276	Hypertonia
Abnormality of the musculoskeletal system	musculoskeletal system	HP:0000473	Torticollis
Abnormality of the musculoskeletal system	musculoskeletal system	HP:0000924	Abnormality of the skeletal system
Abnormality of the musculoskeletal system	musculoskeletal system	HP:0002938	Lumbar hyperlordosis
Abnormality of the musculoskeletal system	musculoskeletal system	HP:0001166	Arachnodactyly
Abnormality of the musculoskeletal system	musculoskeletal system	HP:0001762	Talipes equinovarus
Abnormality of the musculoskeletal system	musculoskeletal system	HP:0000765	Abnormal thorax morphology
Abnormality of the musculoskeletal system	musculoskeletal system	HP:0011842	Abnormal skeletal morphology
Abnormality of the musculoskeletal system	musculoskeletal system	HP:0011297	Abnormal digit morphology
Abnormality of the musculoskeletal system	musculoskeletal system	HP:0001520	Large for gestational age
Abnormality of the musculoskeletal system	musculoskeletal system	HP:0003394	Muscle spasm
Abnormality of the musculoskeletal system	musculoskeletal system	HP:0000098	Tall stature
Abnormality of the musculoskeletal system	musculoskeletal system	HP:0008843	Hip osteoarthritis
Abnormality of the respiratory system	respiratory system	HP:0002104	Apnea
Abnormality of the respiratory system	respiratory system	HP:0010310	Chylothorax
Abnormality of the respiratory system	respiratory system	HP:0006543	Cardiorespiratory arrest
Abnormality of the respiratory system	respiratory system	HP:0002099	Asthma
Abnormality of the respiratory system	respiratory system	HP:0002088	Abnormal lung morphology
Abnormality of the respiratory system	respiratory system	HP:0002777	Tracheal stenosis
Abnormality of the respiratory system	respiratory system	HP:0002779	Tracheomalacia
Behavioral abnormality	Behavioral abnormality	HP:0000718	Aggressive behavior
Behavioral abnormality	Behavioral abnormality	HP:0002360	Sleep disturbance
Behavioral abnormality	Behavioral abnormality	HP:0002591	Polyphagia
Behavioral abnormality	Behavioral abnormality	HP:0100754	Mania
Behavioral abnormality	Behavioral abnormality	HP:0012169	Self-biting
Behavioral abnormality	Behavioral abnormality	HP:0010780	Hyperacusis
Behavioral abnormality	Behavioral abnormality	HP:0002300	Mutism
Behavioral abnormality	Behavioral abnormality	HP:0031466	Impairment in personality functioning
Behavioral abnormality	Behavioral abnormality	HP:0100710	Impulsivity
Behavioral abnormality	Behavioral abnormality	HP:0031472	Risk taking
Behavioral abnormality	Behavioral abnormality	HP:0003763	Bruxism
Behavioral abnormality	Behavioral abnormality	HP:0008763	No social interaction
Behavioral abnormality	Behavioral abnormality	HP:0100753	Schizophrenia
Behavioral abnormality	Behavioral abnormality	HP:0025253	Claustrophobia
Behavioral abnormality	Behavioral abnormality	HP:0100785	Insomnia
Behavioral abnormality	Behavioral abnormality	HP:0006919	Abnormal aggressive, impulsive or violent behavior
Behavioral abnormality	Behavioral abnormality	HP:0000752	Hyperactivity
Behavioral abnormality	Behavioral abnormality	HP:0010529	Echolalia
Behavioral abnormality	Behavioral abnormality	HP:0000722	Obsessive-compulsive behavior
Behavioral abnormality	Behavioral abnormality	HP:0000817	Poor eye contact
Behavioral abnormality	Behavioral abnormality	HP:0007018	Attention deficit hyperactivity disorder
Behavioral abnormality	Behavioral abnormality	HP:0000716	Depression
Behavioral abnormality	Behavioral abnormality	HP:0100716	Self-injurious behavior
Behavioral abnormality	Behavioral abnormality	HP:0010535	Sleep apnea
Behavioral abnormality	Behavioral abnormality	HP:0000717	Autism
Behavioral abnormality	Behavioral abnormality	HP:0410291	Negativism
Behavioral abnormality	Behavioral abnormality	HP:0000735	Impaired social interactions
Behavioral abnormality	Behavioral abnormality	HP:0025160	Abnormal temper tantrums
Behavioral abnormality	Behavioral abnormality	HP:0000739	Anxiety
Behavioral abnormality	Behavioral abnormality	HP:0100962	Shyness
Behavioral abnormality	Behavioral abnormality	HP:0000736	Short attention span
Behavioral abnormality	Behavioral abnormality	HP:0000729	Autistic behavior
Behavioral abnormality	Behavioral abnormality	HP:0012166	Skin-picking
Behavioral abnormality	Behavioral abnormality	HP:0000725	Psychotic episodes
Behavioral abnormality	Behavioral abnormality	HP:0000709	Psychosis
Intellectual disability	Intellectual disability	HP:0007064	Progressive language deterioration
Intellectual disability	Intellectual disability	HP:0001263	Global developmental delay
Intellectual disability	Intellectual disability	HP:0010864	Intellectual disability, severe
Intellectual disability	Intellectual disability	HP:0001270	Motor delay
Intellectual disability	Intellectual disability	HP:0100543	Cognitive impairment
Intellectual disability	Intellectual disability	HP:0001344	Absent speech
Intellectual disability	Intellectual disability	HP:0011344	Severe global developmental delay
Intellectual disability	Intellectual disability	HP:0001256	Intellectual disability, mild
Intellectual disability	Intellectual disability	HP:0000750	Delayed speech and language development
Intellectual disability	Intellectual disability	HP:0012758	Neurodevelopmental delay
Intellectual disability	Intellectual disability	HP:0006889	Intellectual disability, borderline
Intellectual disability	Intellectual disability	HP:0002342	Intellectual disability, moderate
