# Supplementary material for: High Performance of a Dominant/X-Linked Gene Panel in Patients with Neurodevelopmental Disorders
Source: Genes (Basel). 2023 Mar 13;14(3):708. doi: 10.3390/genes14030708 (PMC10048137; doi:10.3390/genes14030708)
Supplement: Supplementary file 1 [file genes-14-00708-s001.zip › TableS3.xls]

## Sheet: Exons coverage
gene	chr	start	end	percentage average coverage 0	percentage average coverage ≥10	percentage average coverage ≥30	percentage average coverage ≥50
ABCC9	chr12	21953960	21954135	0.00	92.00	0.00	0.00
ABCC9	chr12	21958090	21958265	0.00	100.00	100.00	100.00
ABCC9	chr12	21958911	21959014	0.00	100.00	100.00	100.00
ABCC9	chr12	21960259	21960433	0.00	100.00	100.00	100.00
ABCC9	chr12	21962765	21962909	0.00	100.00	100.00	100.00
ABCC9	chr12	21964962	21965111	0.00	100.00	100.00	100.00
ABCC9	chr12	21967557	21967676	0.00	100.00	100.00	100.00
ABCC9	chr12	21968676	21968847	0.00	100.00	100.00	94.15
ABCC9	chr12	21970100	21970261	0.00	100.00	100.00	100.00
ABCC9	chr12	21971063	21971205	0.00	100.00	100.00	100.00
ABCC9	chr12	21981871	21982014	0.00	100.00	100.00	100.00
ABCC9	chr12	21990991	21991124	0.00	100.00	100.00	100.00
ABCC9	chr12	21995227	21995425	0.00	100.00	100.00	100.00
ABCC9	chr12	21997396	21997506	0.00	100.00	100.00	100.00
ABCC9	chr12	21997680	21997869	0.00	100.00	100.00	100.00
ABCC9	chr12	21998516	21998786	0.00	100.00	100.00	95.56
ABCC9	chr12	22001063	22001200	0.00	100.00	100.00	100.00
ABCC9	chr12	22005010	22005176	0.00	100.00	100.00	100.00
ABCC9	chr12	22005281	22005459	0.00	100.00	100.00	100.00
ABCC9	chr12	22012499	22012620	0.00	100.00	100.00	100.00
ABCC9	chr12	22013884	22014009	0.00	100.00	100.00	100.00
ABCC9	chr12	22015866	22016008	0.00	100.00	100.00	99.30
ABCC9	chr12	22017352	22017431	0.00	100.00	100.00	89.87
ABCC9	chr12	22025538	22025684	0.00	100.00	100.00	100.00
ABCC9	chr12	22028567	22028680	0.00	100.00	100.00	100.00
ABCC9	chr12	22035679	22035827	0.00	100.00	100.00	100.00
ABCC9	chr12	22040739	22040888	0.00	100.00	100.00	100.00
ABCC9	chr12	22046945	22047128	0.00	100.00	100.00	100.00
ABCC9	chr12	22048188	22048269	0.00	100.00	100.00	100.00
ABCC9	chr12	22059039	22059242	0.00	100.00	100.00	92.12
ABCC9	chr12	22060990	22061165	0.00	100.00	100.00	100.00
ABCC9	chr12	22063070	22063266	0.00	100.00	100.00	98.47
ABCC9	chr12	22063739	22063932	0.00	100.00	100.00	100.00
ABCC9	chr12	22065785	22066020	0.00	100.00	100.00	88.51
ABCC9	chr12	22068581	22068864	0.00	100.00	100.00	90.11
ABCC9	chr12	22069850	22070057	0.00	100.00	100.00	100.00
ABCC9	chr12	22078855	22079017	0.00	100.00	100.00	100.00
ABCC9	chr12	22086695	22086877	0.00	100.00	100.00	100.00
ABCC9	chr12	22089446	22089628	0.00	100.00	100.00	100.00
ABCD1	chrX	152990701	152991641	0.00	100.00	100.00	100.00
ABCD1	chrX	152994666	152994887	0.00	100.00	100.00	100.00
ABCD1	chrX	153001545	153001728	0.00	100.00	100.00	100.00
ABCD1	chrX	153001778	153001987	0.00	100.00	100.00	100.00
ABCD1	chrX	153002590	153002725	0.00	100.00	100.00	100.00
ABCD1	chrX	153005525	153005711	0.00	100.00	100.00	100.00
ABCD1	chrX	153006007	153006193	0.00	100.00	100.00	100.00
ABCD1	chrX	153008420	153008545	0.00	100.00	100.00	100.00
ABCD1	chrX	153008654	153008820	0.00	100.00	100.00	100.00
ABCD1	chrX	153008922	153009206	0.00	100.00	100.00	100.00
ACSL4	chrX	108887240	108887435	0.00	100.00	100.00	100.00
ACSL4	chrX	108902562	108902760	0.00	100.00	100.00	91.92
ACSL4	chrX	108904739	108904894	0.00	100.00	100.00	100.00
ACSL4	chrX	108906419	108906651	0.00	100.00	87.07	75.00
ACSL4	chrX	108908628	108908743	0.00	100.00	100.00	100.00
ACSL4	chrX	108911309	108911522	0.00	100.00	100.00	100.00
ACSL4	chrX	108912242	108912422	0.00	100.00	71.67	0.00
ACSL4	chrX	108917610	108917722	0.00	100.00	100.00	100.00
ACSL4	chrX	108921196	108921360	0.00	100.00	100.00	100.00
ACSL4	chrX	108921473	108921664	0.00	100.00	100.00	93.19
ACSL4	chrX	108924206	108924385	0.00	100.00	100.00	100.00
ACSL4	chrX	108924474	108924624	0.00	100.00	100.00	100.00
ACSL4	chrX	108925927	108926145	0.00	48.17	0.00	0.00
ACSL4	chrX	108926344	108926612	0.00	100.00	100.00	91.42
ACSL4	chrX	108926344	108926735	0.00	100.00	89.00	76.21
ACTB	chr7	5567361	5567542	0.00	100.00	100.00	100.00
ACTB	chr7	5567614	5567836	0.00	100.00	100.00	100.00
ACTB	chr7	5567891	5568370	0.00	100.00	100.00	93.95
ACTB	chr7	5568771	5569051	0.00	100.00	100.00	100.00
ACTB	chr7	5569145	5569308	0.00	100.00	100.00	100.00
ACTG1	chr17	79477698	79477879	0.00	100.00	100.00	100.00
ACTG1	chr17	79477932	79478154	0.00	100.00	100.00	100.00
ACTG1	chr17	79478193	79478672	0.00	100.00	100.00	98.33
ACTG1	chr17	79478908	79479188	0.00	100.00	100.00	100.00
ACTG1	chr17	79479237	79479400	0.00	100.00	100.00	100.00
ACTL6A	chr3	179280860	179280925	0.00	100.00	100.00	100.00
ACTL6A	chr3	179287591	179287708	0.00	100.00	100.00	100.00
ACTL6A	chr3	179287834	179288049	0.00	100.00	100.00	100.00
ACTL6A	chr3	179287858	179288049	0.00	100.00	100.00	100.00
ACTL6A	chr3	179291136	179291277	0.00	100.00	100.00	100.00
ACTL6A	chr3	179292137	179292275	0.00	100.00	100.00	100.00
ACTL6A	chr3	179293984	179294119	0.00	100.00	100.00	100.00
ACTL6A	chr3	179294387	179294534	0.00	100.00	100.00	100.00
ACTL6A	chr3	179294591	179294721	0.00	100.00	100.00	100.00
ACTL6A	chr3	179298407	179298509	0.00	100.00	100.00	100.00
ACTL6A	chr3	179298661	179298816	0.00	100.00	100.00	100.00
ACTL6A	chr3	179298907	179299028	0.00	100.00	100.00	100.00
ACTL6A	chr3	179301120	179301256	0.00	100.00	100.00	100.00
ACTL6A	chr3	179304313	179304440	0.00	100.00	100.00	100.00
ACTL6A	chr3	179305697	179305815	0.00	100.00	100.00	100.00
ACTL6B	chr7	100240851	100240969	0.00	100.00	100.00	100.00
ACTL6B	chr7	100243851	100243978	0.00	100.00	100.00	100.00
ACTL6B	chr7	100244153	100244289	0.00	100.00	100.00	100.00
ACTL6B	chr7	100244353	100244474	0.00	100.00	100.00	100.00
ACTL6B	chr7	100244573	100244728	0.00	100.00	100.00	100.00
ACTL6B	chr7	100244825	100244927	0.00	100.00	100.00	100.00
ACTL6B	chr7	100245046	100245176	0.00	100.00	100.00	100.00
ACTL6B	chr7	100246158	100246305	0.00	100.00	100.00	100.00
ACTL6B	chr7	100246331	100246466	0.00	100.00	100.00	100.00
ACTL6B	chr7	100247640	100247778	0.00	100.00	100.00	100.00
ACTL6B	chr7	100252621	100252762	0.00	100.00	100.00	100.00
ACTL6B	chr7	100253023	100253229	0.00	100.00	100.00	100.00
ACTL6B	chr7	100253405	100253522	0.00	100.00	100.00	100.00
ACTL6B	chr7	100253932	100253997	0.00	100.00	100.00	100.00
ADNP	chr20	49507924	49511069	0.00	100.00	100.00	100.00
ADNP	chr20	49518533	49518666	0.00	100.00	100.00	100.00
ADNP	chr20	49520405	49520553	0.00	100.00	100.00	100.00
ADRA2B	chr2	96780527	96781908	0.00	100.00	100.00	100.00
AFF2	chrX	147582597	147582684	0.00	100.00	100.00	100.00
AFF2	chrX	147733499	147733660	0.00	100.00	100.00	100.00
AFF2	chrX	147733499	147733672	0.00	100.00	100.00	100.00
AFF2	chrX	147743408	147744309	0.00	100.00	100.00	100.00
AFF2	chrX	147800684	147800775	0.00	100.00	100.00	100.00
AFF2	chrX	147891379	147891464	0.00	100.00	100.00	100.00
AFF2	chrX	147919150	147919277	0.00	100.00	100.00	100.00
AFF2	chrX	147924469	147924546	0.00	100.00	100.00	0.00
AFF2	chrX	147924885	147924959	0.00	100.00	100.00	100.00
AFF2	chrX	147924885	147924977	0.00	100.00	100.00	100.00
AFF2	chrX	147967398	147967535	0.00	100.00	100.00	100.00
AFF2	chrX	147985730	147985808	0.00	100.00	100.00	100.00
AFF2	chrX	148035089	148035289	0.00	100.00	100.00	100.00
AFF2	chrX	148037112	148038163	0.00	100.00	100.00	100.00
AFF2	chrX	148039846	148040008	0.00	100.00	100.00	100.00
AFF2	chrX	148044224	148044481	0.00	100.00	100.00	97.28
AFF2	chrX	148044224	148044487	0.00	100.00	100.00	95.06
AFF2	chrX	148048299	148048629	0.00	100.00	100.00	100.00
AFF2	chrX	148049138	148049242	0.00	100.00	100.00	100.00
AFF2	chrX	148054980	148055157	0.00	100.00	100.00	100.00
AFF2	chrX	148059442	148059554	0.00	100.00	100.00	100.00
AFF2	chrX	148059871	148060005	0.00	100.00	100.00	100.00
AFF2	chrX	148062247	148062340	0.00	100.00	100.00	100.00
AFF2	chrX	148068876	148069107	0.00	100.00	100.00	100.00
AFF2	chrX	148072720	148072879	0.00	100.00	100.00	100.00
AFF4	chr5	132216733	132216898	0.00	100.00	100.00	100.00
AFF4	chr5	132219011	132219272	0.00	100.00	100.00	100.00
AFF4	chr5	132220747	132220831	0.00	100.00	100.00	100.00
AFF4	chr5	132221981	132222115	0.00	100.00	100.00	100.00
AFF4	chr5	132223192	132223304	0.00	100.00	100.00	100.00
AFF4	chr5	132223517	132223694	0.00	100.00	100.00	100.00
AFF4	chr5	132223768	132223872	0.00	100.00	100.00	100.00
AFF4	chr5	132224750	132224885	0.00	100.00	100.00	100.00
AFF4	chr5	132227835	132228116	0.00	100.00	100.00	100.00
AFF4	chr5	132228701	132228830	0.00	100.00	100.00	100.00
AFF4	chr5	132231994	132232952	0.00	100.00	100.00	100.00
AFF4	chr5	132233901	132234104	0.00	100.00	100.00	100.00
AFF4	chr5	132234775	132234853	0.00	100.00	100.00	100.00
AFF4	chr5	132235258	132235353	0.00	100.00	100.00	100.00
AFF4	chr5	132238113	132238199	0.00	100.00	100.00	100.00
AFF4	chr5	132240039	132240116	0.00	100.00	100.00	100.00
AFF4	chr5	132262792	132262919	0.00	100.00	100.00	100.00
AFF4	chr5	132267849	132267934	0.00	100.00	100.00	100.00
AFF4	chr5	132269818	132270653	0.00	100.00	100.00	93.41
AFF4	chr5	132272738	132272901	0.00	100.00	100.00	100.00
AGO1	chr1	36349002	36349067	0.00	100.00	100.00	100.00
AGO1	chr1	36354007	36354231	0.00	100.00	100.00	100.00
AGO1	chr1	36358137	36358298	0.00	100.00	100.00	100.00
AGO1	chr1	36358677	36358899	0.00	100.00	100.00	100.00
AGO1	chr1	36359254	36359431	0.00	100.00	100.00	100.00
AGO1	chr1	36359617	36359792	0.00	100.00	100.00	100.00
AGO1	chr1	36359895	36360023	0.00	100.00	100.00	100.00
AGO1	chr1	36360702	36360890	0.00	100.00	100.00	100.00
AGO1	chr1	36367054	36367214	0.00	100.00	100.00	100.00
AGO1	chr1	36367528	36367691	0.00	100.00	100.00	100.00
AGO1	chr1	36367784	36367958	0.00	100.00	100.00	100.00
AGO1	chr1	36372515	36372740	0.00	100.00	100.00	100.00
AGO1	chr1	36379422	36379622	0.00	100.00	100.00	100.00
AGO1	chr1	36379764	36379895	0.00	100.00	100.00	100.00
AGO1	chr1	36380928	36381163	0.00	100.00	100.00	100.00
AGO1	chr1	36383173	36383348	0.00	0.00	0.00	0.00
AGO1	chr1	36383902	36384044	0.00	100.00	100.00	100.00
AGO1	chr1	36384635	36384875	0.00	100.00	100.00	95.42
AGO1	chr1	36385079	36385225	0.00	100.00	100.00	100.00
AHDC1	chr1	27873797	27878646	0.00	99.90	95.26	88.08
AKT3	chr1	243663027	243663108	0.00	100.00	100.00	100.00
AKT3	chr1	243668533	243668656	0.00	100.00	100.00	100.00
AKT3	chr1	243675605	243675748	0.00	100.00	85.31	0.00
AKT3	chr1	243708791	243708919	0.00	100.00	100.00	100.00
AKT3	chr1	243716010	243716265	0.00	97.65	81.57	69.80
AKT3	chr1	243727001	243727170	0.00	100.00	100.00	100.00
AKT3	chr1	243736207	243736370	0.00	100.00	100.00	100.00
AKT3	chr1	243776952	243777061	0.00	100.00	100.00	100.00
AKT3	chr1	243778377	243778483	0.00	100.00	100.00	100.00
AKT3	chr1	243800892	243801064	0.00	100.00	100.00	100.00
AKT3	chr1	243809174	243809359	0.00	100.00	100.00	100.00
AKT3	chr1	243828053	243828205	0.00	100.00	100.00	59.21
AKT3	chr1	243858872	243859038	0.00	100.00	100.00	100.00
AKT3	chr1	244006406	244006492	0.00	100.00	100.00	100.00
ALG13	chrX	110924426	110924547	0.00	100.00	100.00	100.00
ALG13	chrX	110925339	110925483	0.00	100.00	100.00	100.00
ALG13	chrX	110925339	110925542	0.00	100.00	100.00	100.00
ALG13	chrX	110925433	110925483	0.00	100.00	100.00	100.00
ALG13	chrX	110928172	110928351	0.00	100.00	100.00	100.00
ALG13	chrX	110928240	110928351	0.00	100.00	100.00	100.00
ALG13	chrX	110929344	110929400	0.00	100.00	100.00	100.00
ALG13	chrX	110931094	110931224	0.00	100.00	100.00	100.00
ALG13	chrX	110931094	110931246	0.00	100.00	100.00	100.00
ALG13	chrX	110951234	110951641	0.00	100.00	95.09	86.73
ALG13	chrX	110952172	110952296	0.00	100.00	100.00	100.00
ALG13	chrX	110954882	110954973	0.00	100.00	100.00	92.31
ALG13	chrX	110955691	110955778	0.00	100.00	100.00	0.00
ALG13	chrX	110956432	110956545	0.00	100.00	100.00	100.00
ALG13	chrX	110961053	110961175	0.00	100.00	100.00	100.00
ALG13	chrX	110961319	110961522	0.00	100.00	100.00	100.00
ALG13	chrX	110963302	110963418	0.00	100.00	100.00	100.00
ALG13	chrX	110964810	110964959	0.00	100.00	100.00	100.00
ALG13	chrX	110966000	110966105	0.00	100.00	100.00	100.00
ALG13	chrX	110967005	110967146	0.00	100.00	100.00	90.78
ALG13	chrX	110968141	110968309	0.00	100.00	100.00	100.00
ALG13	chrX	110970016	110970303	0.00	100.00	100.00	100.00
ALG13	chrX	110970539	110970693	0.00	100.00	100.00	100.00
ALG13	chrX	110970821	110971018	0.00	100.00	100.00	89.85
ALG13	chrX	110971392	110971553	0.00	100.00	100.00	100.00
ALG13	chrX	110973602	110973675	0.00	100.00	100.00	100.00
ALG13	chrX	110973732	110973828	0.00	100.00	100.00	100.00
ALG13	chrX	110978258	110978370	0.00	100.00	100.00	100.00
ALG13	chrX	110979921	110980127	0.00	100.00	100.00	99.03
ALG13	chrX	110987875	110988152	0.00	100.00	100.00	100.00
ALG13	chrX	110995997	110996078	0.00	100.00	0.00	0.00
ALG13	chrX	111000795	111001010	0.00	100.00	100.00	96.28
ALG13	chrX	111002941	111003244	0.00	100.00	100.00	100.00
ANK3	chr10	61802431	61802537	0.00	100.00	0.00	0.00
ANK3	chr10	61815395	61815814	0.00	100.00	93.08	85.20
ANK3	chr10	61819077	61819208	0.00	100.00	100.00	100.00
ANK3	chr10	61819435	61819784	0.00	100.00	100.00	94.84
ANK3	chr10	61822848	61823032	0.00	100.00	100.00	95.65
ANK3	chr10	61823894	61824066	0.00	100.00	100.00	88.37
ANK3	chr10	61827672	61827787	0.00	100.00	100.00	100.00
ANK3	chr10	61828374	61836226	0.00	100.00	99.52	97.48
ANK3	chr10	61840274	61840396	0.00	100.00	100.00	100.00
ANK3	chr10	61841887	61841954	0.00	100.00	100.00	100.00
ANK3	chr10	61842352	61842515	0.00	100.00	100.00	100.00
ANK3	chr10	61843229	61843395	0.00	100.00	100.00	84.34
ANK3	chr10	61844339	61844608	0.00	100.00	100.00	90.71
ANK3	chr10	61844894	61845031	0.00	100.00	100.00	100.00
ANK3	chr10	61846414	61846662	0.00	100.00	96.77	88.31
ANK3	chr10	61847884	61848136	0.00	100.00	100.00	100.00
ANK3	chr10	61865642	61865837	0.00	100.00	100.00	100.00
ANK3	chr10	61868567	61868832	0.00	100.00	98.49	78.49
ANK3	chr10	61873962	61874109	0.00	100.00	100.00	100.00
ANK3	chr10	61894008	61894151	0.00	100.00	100.00	100.00
ANK3	chr10	61898701	61898865	0.00	100.00	100.00	100.00
ANK3	chr10	61900089	61900145	0.00	100.00	100.00	100.00
ANK3	chr10	61905705	61905799	0.00	100.00	100.00	100.00
ANK3	chr10	61926328	61926431	0.00	100.00	100.00	100.00
ANK3	chr10	61926561	61926674	0.00	100.00	100.00	100.00
ANK3	chr10	61932045	61932181	0.00	100.00	100.00	100.00
ANK3	chr10	61932637	61932776	0.00	100.00	100.00	100.00
ANK3	chr10	61932825	61932964	0.00	100.00	100.00	100.00
ANK3	chr10	61941066	61941205	0.00	100.00	100.00	100.00
ANK3	chr10	61946452	61946690	0.00	100.00	100.00	100.00
ANK3	chr10	61955882	61956021	0.00	100.00	100.00	100.00
ANK3	chr10	61956264	61956403	0.00	100.00	100.00	100.00
ANK3	chr10	61958077	61958315	0.00	100.00	100.00	100.00
ANK3	chr10	61959866	61960005	0.00	100.00	100.00	100.00
ANK3	chr10	61962739	61962878	0.00	100.00	100.00	100.00
ANK3	chr10	61965529	61965668	0.00	100.00	100.00	100.00
ANK3	chr10	61967773	61968011	0.00	100.00	100.00	100.00
ANK3	chr10	61973149	61973288	0.00	100.00	100.00	100.00
ANK3	chr10	61994425	61994564	0.00	100.00	100.00	100.00
ANK3	chr10	62021596	62021735	0.00	100.00	100.00	100.00
ANK3	chr10	62023572	62023798	0.00	100.00	100.00	100.00
ANK3	chr10	62029868	62030007	0.00	100.00	100.00	100.00
ANK3	chr10	62038511	62038650	0.00	100.00	100.00	100.00
ANK3	chr10	62038787	62038926	0.00	100.00	100.00	100.00
ANK3	chr10	62039275	62039417	0.00	100.00	100.00	100.00
ANK3	chr10	62149162	62149316	0.00	100.00	100.00	100.00
ANK3	chr10	62332202	62332305	0.00	100.00	100.00	100.00
ANK3	chr10	62374923	62375002	0.00	100.00	100.00	100.00
ANK3	chr10	62493000	62493097	0.00	87.63	0.00	0.00
ANKRD11	chr16	89334868	89335091	0.00	100.00	93.72	75.78
ANKRD11	chr16	89337204	89337337	0.00	100.00	100.00	100.00
ANKRD11	chr16	89341201	89341385	0.00	100.00	100.00	100.00
ANKRD11	chr16	89341480	89341619	0.00	100.00	100.00	100.00
ANKRD11	chr16	89345459	89352077	0.00	100.00	99.67	97.87
ANKRD11	chr16	89352426	89352614	0.00	100.00	100.00	100.00
ANKRD11	chr16	89354915	89355098	0.00	100.00	100.00	100.00
ANKRD11	chr16	89357012	89357256	0.00	100.00	100.00	100.00
ANKRD11	chr16	89357400	89357611	0.00	100.00	100.00	100.00
ANKRD11	chr16	89371593	89371772	0.00	100.00	100.00	100.00
ANKRD11	chr16	89383320	89383447	0.00	100.00	100.00	100.00
AP1S2	chrX	15845430	15845515	0.00	100.00	100.00	100.00
AP1S2	chrX	15846294	15846343	0.00	100.00	100.00	100.00
AP1S2	chrX	15863481	15863659	0.00	100.00	100.00	77.53
AP1S2	chrX	15864005	15864154	0.00	100.00	100.00	81.88
AP1S2	chrX	15870448	15870667	0.00	100.00	100.00	98.17
ARCN1	chr11	118443242	118443285	0.00	100.00	100.00	100.00
ARCN1	chr11	118451940	118452244	0.00	100.00	100.00	99.01
ARCN1	chr11	118453873	118454093	0.00	100.00	100.00	100.00
ARCN1	chr11	118454503	118454749	0.00	100.00	100.00	100.00
ARCN1	chr11	118455174	118455379	0.00	100.00	100.00	94.15
ARCN1	chr11	118461035	118461241	0.00	100.00	100.00	100.00
ARCN1	chr11	118463403	118463591	0.00	100.00	100.00	100.00
ARCN1	chr11	118464284	118464433	0.00	100.00	100.00	100.00
ARCN1	chr11	118468401	118468646	0.00	100.00	100.00	100.00
ARCN1	chr11	118471319	118471446	0.00	100.00	100.00	100.00
ARHGEF6	chrX	135750170	135750348	0.00	100.00	100.00	100.00
ARHGEF6	chrX	135751620	135751715	0.00	100.00	100.00	100.00
ARHGEF6	chrX	135754158	135754298	0.00	100.00	100.00	100.00
ARHGEF6	chrX	135757145	135757275	0.00	100.00	100.00	100.00
ARHGEF6	chrX	135758762	135758896	0.00	100.00	100.00	100.00
ARHGEF6	chrX	135760074	135760135	0.00	100.00	100.00	0.00
ARHGEF6	chrX	135761673	135761839	0.00	100.00	100.00	100.00
ARHGEF6	chrX	135762869	135763055	0.00	100.00	100.00	100.00
ARHGEF6	chrX	135764028	135764147	0.00	100.00	100.00	100.00
ARHGEF6	chrX	135764896	135765023	0.00	100.00	100.00	77.17
ARHGEF6	chrX	135767815	135768002	0.00	100.00	92.51	85.56
ARHGEF6	chrX	135770070	135770170	0.00	100.00	100.00	100.00
ARHGEF6	chrX	135772748	135772927	0.00	100.00	100.00	100.00
ARHGEF6	chrX	135789046	135789209	0.00	100.00	100.00	100.00
ARHGEF6	chrX	135790813	135790949	0.00	100.00	100.00	100.00
ARHGEF6	chrX	135795414	135795549	0.00	100.00	100.00	100.00
ARHGEF6	chrX	135814240	135814351	0.00	100.00	100.00	100.00
ARHGEF6	chrX	135825723	135825965	0.00	100.00	100.00	100.00
ARHGEF6	chrX	135827361	135827526	0.00	100.00	100.00	100.00
ARHGEF6	chrX	135829646	135829771	0.00	100.00	100.00	100.00
ARHGEF6	chrX	135861552	135861676	0.00	100.00	100.00	100.00
ARHGEF6	chrX	135862856	135863061	0.00	100.00	100.00	100.00
ARHGEF9	chrX	62857890	62858109	0.00	100.00	100.00	100.00
ARHGEF9	chrX	62863839	62863948	0.00	100.00	100.00	100.00
ARHGEF9	chrX	62875353	62875637	0.00	100.00	100.00	91.20
ARHGEF9	chrX	62885745	62885917	0.00	100.00	100.00	100.00
ARHGEF9	chrX	62893897	62894067	0.00	100.00	100.00	100.00
ARHGEF9	chrX	62898199	62898472	0.00	100.00	100.00	100.00
ARHGEF9	chrX	62916984	62917204	0.00	100.00	99.55	80.91
ARHGEF9	chrX	62926117	62926232	0.00	100.00	100.00	100.00
ARHGEF9	chrX	62926117	62926349	0.00	100.00	100.00	99.57
ARHGEF9	chrX	62944391	62944611	0.00	100.00	100.00	100.00
ARHGEF9	chrX	62974163	62974212	0.00	100.00	100.00	100.00
ARHGEF9	chrX	63004975	63005045	0.00	100.00	100.00	100.00
ARID1A	chr1	27022874	27024051	0.00	75.36	61.77	39.59
ARID1A	chr1	27056121	27056374	0.00	100.00	100.00	100.00
ARID1A	chr1	27057622	27058115	0.00	100.00	100.00	100.00
ARID1A	chr1	27059146	27059303	0.00	100.00	100.00	100.00
ARID1A	chr1	27087326	27087607	0.00	100.00	100.00	100.00
ARID1A	chr1	27087854	27087984	0.00	100.00	100.00	100.00
ARID1A	chr1	27088622	27088830	0.00	100.00	100.00	100.00
ARID1A	chr1	27089443	27089796	0.00	100.00	100.00	100.00
ARID1A	chr1	27092691	27092877	0.00	100.00	100.00	100.00
ARID1A	chr1	27092927	27093077	0.00	100.00	100.00	100.00
ARID1A	chr1	27094260	27094510	0.00	100.00	100.00	100.00
ARID1A	chr1	27097589	27097837	0.00	100.00	100.00	100.00
ARID1A	chr1	27098970	27099143	0.00	100.00	100.00	100.00
ARID1A	chr1	27099282	27099498	0.00	100.00	100.00	100.00
ARID1A	chr1	27099816	27100007	0.00	100.00	100.00	100.00
ARID1A	chr1	27100050	27100228	0.00	100.00	100.00	100.00
ARID1A	chr1	27100272	27100409	0.00	100.00	100.00	100.00
ARID1A	chr1	27100799	27101731	0.00	100.00	100.00	100.00
ARID1A	chr1	27101450	27101731	0.00	100.00	100.00	100.00
ARID1A	chr1	27102047	27102218	0.00	100.00	100.00	100.00
ARID1A	chr1	27105493	27107264	0.00	100.00	100.00	100.00
ARID1B	chr6	157099043	157100625	0.00	74.02	62.58	54.36
ARID1B	chr6	157150340	157150575	0.00	100.00	100.00	97.45
ARID1B	chr6	157192727	157192806	0.00	100.00	100.00	100.00
ARID1B	chr6	157222489	157222679	0.00	100.00	100.00	100.00
ARID1B	chr6	157256579	157256730	0.00	100.00	100.00	100.00
ARID1B	chr6	157405775	157406059	0.00	100.00	100.00	100.00
ARID1B	chr6	157431585	157431715	0.00	100.00	100.00	100.00
ARID1B	chr6	157454141	157454361	0.00	100.00	100.00	100.00
ARID1B	chr6	157469737	157470105	0.00	100.00	100.00	100.00
ARID1B	chr6	157488153	157488339	0.00	100.00	100.00	100.00
ARID1B	chr6	157495121	157495271	0.00	100.00	100.00	100.00
ARID1B	chr6	157502082	157502332	0.00	100.00	100.00	97.20
ARID1B	chr6	157505344	157505589	0.00	100.00	100.00	100.00
ARID1B	chr6	157510755	157510934	0.00	100.00	100.00	100.00
ARID1B	chr6	157511151	157511364	0.00	100.00	100.00	100.00
ARID1B	chr6	157517278	157517469	0.00	100.00	100.00	100.00
ARID1B	chr6	157519924	157520061	0.00	100.00	100.00	100.00
ARID1B	chr6	157521818	157522642	0.00	100.00	100.00	100.00
ARID1B	chr6	157524979	157525150	0.00	100.00	100.00	100.00
ARID1B	chr6	157527280	157529042	0.00	100.00	100.00	100.00
ARID2	chr12	46123599	46123731	0.00	100.00	100.00	100.00
ARID2	chr12	46123806	46123940	0.00	100.00	100.00	100.00
ARID2	chr12	46124979	46125117	0.00	100.00	100.00	100.00
ARID2	chr12	46205180	46205354	0.00	100.00	100.00	100.00
ARID2	chr12	46211432	46211691	0.00	100.00	100.00	91.51
ARID2	chr12	46215182	46215290	0.00	100.00	100.00	100.00
ARID2	chr12	46230351	46230458	0.00	100.00	100.00	100.00
ARID2	chr12	46230503	46230794	0.00	100.00	100.00	100.00
ARID2	chr12	46231083	46231220	0.00	100.00	100.00	100.00
ARID2	chr12	46231260	46231510	0.00	100.00	100.00	100.00
ARID2	chr12	46233091	46233299	0.00	100.00	100.00	100.00
ARID2	chr12	46240618	46240740	0.00	100.00	100.00	100.00
ARID2	chr12	46242598	46242773	0.00	100.00	100.00	100.00
ARID2	chr12	46243342	46243579	0.00	100.00	100.00	100.00
ARID2	chr12	46243798	46246699	0.00	100.00	100.00	100.00
ARID2	chr12	46254563	46254752	0.00	100.00	100.00	100.00
ARID2	chr12	46285542	46285721	0.00	100.00	100.00	100.00
ARID2	chr12	46285773	46285899	0.00	100.00	100.00	100.00
ARID2	chr12	46287182	46287346	0.00	100.00	100.00	100.00
ARID2	chr12	46287392	46287524	0.00	100.00	100.00	100.00
ARID2	chr12	46298696	46298878	0.00	100.00	100.00	100.00
ARSE	chrX	2852855	2853251	0.00	100.00	100.00	96.72
ARSE	chrX	2854762	2854924	0.00	100.00	100.00	100.00
ARSE	chrX	2856115	2856318	0.00	100.00	100.00	100.00
ARSE	chrX	2861085	2861260	0.00	100.00	100.00	100.00
ARSE	chrX	2864018	2864195	0.00	100.00	100.00	95.48
ARSE	chrX	2867324	2867788	0.00	100.00	100.00	98.49
ARSE	chrX	2871163	2871326	0.00	100.00	100.00	100.00
ARSE	chrX	2873436	2873598	0.00	100.00	100.00	100.00
ARSE	chrX	2876294	2876496	0.00	100.00	100.00	100.00
ARSE	chrX	2878398	2878461	0.00	100.00	100.00	84.13
ARX	chrX	25022769	25023047	0.00	100.00	100.00	100.00
ARX	chrX	25025207	25025576	0.00	100.00	100.00	100.00
ARX	chrX	25028356	25028442	0.00	100.00	100.00	100.00
ARX	chrX	25031018	25031935	0.00	82.33	75.14	57.14
ARX	chrX	25033638	25033874	0.00	100.00	100.00	100.00
ASH1L	chr1	155307433	155307562	0.00	100.00	100.00	100.00
ASH1L	chr1	155307859	155308201	0.00	100.00	100.00	100.00
ASH1L	chr1	155309098	155309179	0.00	100.00	100.00	100.00
ASH1L	chr1	155311706	155311913	0.00	100.00	100.00	100.00
ASH1L	chr1	155313084	155313297	0.00	100.00	100.00	100.00
ASH1L	chr1	155313374	155313553	0.00	100.00	100.00	100.00
ASH1L	chr1	155313953	155314084	0.00	100.00	100.00	100.00
ASH1L	chr1	155316153	155316280	0.00	100.00	100.00	100.00
ASH1L	chr1	155317426	155317715	0.00	100.00	100.00	100.00
ASH1L	chr1	155319097	155319270	0.00	100.00	100.00	100.00
ASH1L	chr1	155319312	155319407	0.00	100.00	100.00	100.00
ASH1L	chr1	155322476	155322669	0.00	100.00	100.00	100.00
ASH1L	chr1	155324243	155324441	0.00	100.00	100.00	100.00
ASH1L	chr1	155327086	155327221	0.00	100.00	100.00	100.00
ASH1L	chr1	155327355	155327560	0.00	100.00	100.00	100.00
ASH1L	chr1	155330071	155330220	0.00	100.00	100.00	100.00
ASH1L	chr1	155340274	155340461	0.00	100.00	100.00	100.00
ASH1L	chr1	155340547	155340794	0.00	100.00	100.00	100.00
ASH1L	chr1	155348051	155348200	0.00	100.00	100.00	100.00
ASH1L	chr1	155348273	155348359	0.00	100.00	100.00	100.00
ASH1L	chr1	155349813	155349927	0.00	100.00	100.00	100.00
ASH1L	chr1	155365229	155365364	0.00	100.00	100.00	100.00
ASH1L	chr1	155385514	155385734	0.00	100.00	81.36	60.45
ASH1L	chr1	155408097	155408879	0.00	100.00	94.76	80.18
ASH1L	chr1	155429567	155429709	0.00	100.00	100.00	100.00
ASH1L	chr1	155447656	155452260	0.00	100.00	100.00	100.00
ASH1L	chr1	155490870	155491330	0.00	100.00	95.22	86.96
ASTN2	chr9	119187851	119187925	0.00	100.00	100.00	100.00
ASTN2	chr9	119187877	119187925	0.00	100.00	100.00	100.00
ASTN2	chr9	119188112	119188387	0.00	100.00	100.00	100.00
ASTN2	chr9	119188113	119188387	0.00	100.00	100.00	100.00
ASTN2	chr9	119188134	119188387	0.00	100.00	100.00	100.00
ASTN2	chr9	119188168	119188387	0.00	100.00	100.00	100.00
ASTN2	chr9	119202867	119203091	0.00	100.00	100.00	100.00
ASTN2	chr9	119204711	119204852	0.00	100.00	100.00	100.00
ASTN2	chr9	119249617	119249799	0.00	100.00	100.00	100.00
ASTN2	chr9	119375793	119375904	0.00	69.37	0.00	0.00
ASTN2	chr9	119380582	119380771	0.00	100.00	100.00	100.00
ASTN2	chr9	119382568	119382742	0.00	100.00	100.00	100.00
ASTN2	chr9	119413786	119414054	0.00	100.00	100.00	100.00
ASTN2	chr9	119413786	119414092	0.00	100.00	100.00	100.00
ASTN2	chr9	119448955	119449104	0.00	100.00	100.00	100.00
ASTN2	chr9	119488029	119488249	0.00	100.00	100.00	100.00
ASTN2	chr9	119491250	119491395	0.00	100.00	100.00	100.00
ASTN2	chr9	119495657	119495822	0.00	100.00	100.00	100.00
ASTN2	chr9	119567890	119568119	0.00	100.00	100.00	100.00
ASTN2	chr9	119582875	119583082	0.00	100.00	100.00	100.00
ASTN2	chr9	119625841	119626032	0.00	100.00	100.00	100.00
ASTN2	chr9	119737466	119737644	0.00	100.00	100.00	100.00
ASTN2	chr9	119738372	119738487	0.00	100.00	100.00	100.00
ASTN2	chr9	119738959	119739084	0.00	100.00	100.00	100.00
ASTN2	chr9	119770350	119770558	0.00	100.00	100.00	100.00
ASTN2	chr9	119802077	119802264	0.00	100.00	100.00	100.00
ASTN2	chr9	119858302	119858450	0.00	100.00	100.00	100.00
ASTN2	chr9	119976616	119977041	0.00	100.00	96.94	90.35
ASTN2	chr9	120053584	120053812	0.00	100.00	100.00	100.00
ASTN2	chr9	120176754	120177236	0.00	32.57	13.69	0.00
ASXL1	chr20	30946558	30946655	0.00	100.00	100.00	100.00
ASXL1	chr20	30954166	30954289	0.00	100.00	100.00	100.00
ASXL1	chr20	30956794	30956946	0.00	100.00	100.00	100.00
ASXL1	chr20	30959946	30959989	0.00	100.00	100.00	100.00
ASXL1	chr20	31015910	31016071	0.00	100.00	100.00	100.00
ASXL1	chr20	31016107	31016245	0.00	100.00	100.00	100.00
ASXL1	chr20	31017120	31017254	0.00	100.00	100.00	100.00
ASXL1	chr20	31017683	31017876	0.00	100.00	100.00	100.00
ASXL1	chr20	31019103	31019307	0.00	100.00	100.00	100.00
ASXL1	chr20	31019365	31019502	0.00	100.00	100.00	100.00
ASXL1	chr20	31020662	31020808	0.00	100.00	100.00	100.00
ASXL1	chr20	31021066	31021740	0.00	100.00	100.00	100.00
ASXL1	chr20	31022214	31025158	0.00	100.00	100.00	100.00
ASXL2	chr2	25964880	25967365	0.00	100.00	100.00	100.00
ASXL2	chr2	25972544	25973302	0.00	100.00	100.00	100.00
ASXL2	chr2	25976382	25976528	0.00	100.00	100.00	100.00
ASXL2	chr2	25978866	25979003	0.00	100.00	100.00	100.00
ASXL2	chr2	25982330	25982534	0.00	100.00	100.00	100.00
ASXL2	chr2	25990431	25990615	0.00	100.00	100.00	100.00
ASXL2	chr2	25991590	25991757	0.00	100.00	100.00	100.00
ASXL2	chr2	25994288	25994429	0.00	100.00	100.00	100.00
ASXL2	chr2	26022233	26022424	0.00	100.00	100.00	100.00
ASXL2	chr2	26029077	26029229	0.00	100.00	100.00	100.00
ASXL2	chr2	26068329	26068452	0.00	100.00	100.00	97.56
ASXL2	chr2	26101014	26101111	0.00	100.00	100.00	100.00
ASXL3	chr18	31158575	31158669	0.00	100.00	100.00	100.00
ASXL3	chr18	31187537	31187660	0.00	100.00	100.00	100.00
ASXL3	chr18	31224837	31224986	0.00	100.00	100.00	100.00
ASXL3	chr18	31226188	31226337	0.00	100.00	100.00	100.00
ASXL3	chr18	31241559	31241721	0.00	100.00	100.00	100.00
ASXL3	chr18	31250616	31250774	0.00	100.00	100.00	100.00
ASXL3	chr18	31251690	31251850	0.00	100.00	100.00	100.00
ASXL3	chr18	31263348	31263552	0.00	100.00	100.00	100.00
ASXL3	chr18	31311911	31312048	0.00	100.00	100.00	100.00
ASXL3	chr18	31314253	31314399	0.00	100.00	100.00	100.00
ASXL3	chr18	31318430	31320427	0.00	100.00	100.00	100.00
ASXL3	chr18	31322831	31326576	0.00	100.00	100.00	100.00
ATAD3A	chr1	1447628	1447873	0.00	0.00	0.00	0.00
ATAD3A	chr1	1451371	1451488	0.00	100.00	100.00	100.00
ATAD3A	chr1	1451403	1451488	0.00	100.00	100.00	100.00
ATAD3A	chr1	1452526	1452812	0.00	100.00	100.00	100.00
ATAD3A	chr1	1452670	1452812	0.00	100.00	100.00	100.00
ATAD3A	chr1	1453075	1453175	0.00	100.00	100.00	100.00
ATAD3A	chr1	1454280	1454390	0.00	100.00	100.00	100.00
ATAD3A	chr1	1455500	1455706	0.00	100.00	100.00	100.00
ATAD3A	chr1	1455907	1456017	0.00	100.00	100.00	100.00
ATAD3A	chr1	1458103	1458299	0.00	100.00	100.00	100.00
ATAD3A	chr1	1458870	1458967	0.00	100.00	100.00	100.00
ATAD3A	chr1	1459198	1459364	0.00	100.00	100.00	100.00
ATAD3A	chr1	1459632	1459797	0.00	100.00	100.00	95.76
ATAD3A	chr1	1460599	1460691	0.00	100.00	100.00	100.00
ATAD3A	chr1	1461820	1461931	0.00	100.00	100.00	100.00
ATAD3A	chr1	1463054	1463262	0.00	100.00	100.00	100.00
ATAD3A	chr1	1464582	1464731	0.00	100.00	100.00	100.00
ATAD3A	chr1	1469285	1469469	0.00	100.00	100.00	100.00
ATP1A1	chr1	116916113	116916165	0.00	0.00	0.00	0.00
ATP1A1	chr1	116916831	116916883	0.00	100.00	100.00	100.00
ATP1A1	chr1	116926615	116926766	0.00	100.00	100.00	100.00
ATP1A1	chr1	116926696	116926766	0.00	100.00	100.00	100.00
ATP1A1	chr1	116927384	116927484	0.00	100.00	100.00	100.00
ATP1A1	chr1	116929889	116930133	0.00	100.00	100.00	100.00
ATP1A1	chr1	116930732	116930886	0.00	100.00	100.00	100.00
ATP1A1	chr1	116931239	116931414	0.00	100.00	100.00	100.00
ATP1A1	chr1	116931503	116931661	0.00	100.00	100.00	100.00
ATP1A1	chr1	116932040	116932349	0.00	100.00	100.00	100.00
ATP1A1	chr1	116932814	116933053	0.00	100.00	100.00	99.58
ATP1A1	chr1	116933383	116933533	0.00	100.00	100.00	100.00
ATP1A1	chr1	116935455	116935630	0.00	100.00	57.71	0.00
ATP1A1	chr1	116936132	116936365	0.00	100.00	100.00	100.00
ATP1A1	chr1	116937711	116937927	0.00	100.00	100.00	100.00
ATP1A1	chr1	116939199	116939376	0.00	100.00	100.00	100.00
ATP1A1	chr1	116940489	116940680	0.00	100.00	100.00	100.00
ATP1A1	chr1	116941222	116941431	0.00	100.00	100.00	100.00
ATP1A1	chr1	116941531	116941726	0.00	100.00	100.00	100.00
ATP1A1	chr1	116942021	116942185	0.00	100.00	100.00	100.00
ATP1A1	chr1	116943462	116943648	0.00	100.00	100.00	100.00
ATP1A1	chr1	116943731	116943902	0.00	100.00	100.00	100.00
ATP1A1	chr1	116944155	116944297	0.00	100.00	100.00	100.00
ATP1A1	chr1	116946485	116946617	0.00	100.00	100.00	100.00
ATP1A1	chr1	116947017	116947083	0.00	100.00	100.00	100.00
ATP1A3	chr19	42471071	42471137	0.00	100.00	100.00	100.00
ATP1A3	chr19	42471380	42471512	0.00	100.00	100.00	100.00
ATP1A3	chr19	42471793	42471935	0.00	100.00	100.00	100.00
ATP1A3	chr19	42472916	42473087	0.00	100.00	100.00	100.00
ATP1A3	chr19	42473566	42473752	0.00	100.00	100.00	100.00
ATP1A3	chr19	42474316	42474480	0.00	100.00	100.00	100.00
ATP1A3	chr19	42474519	42474714	0.00	100.00	100.00	100.00
ATP1A3	chr19	42479760	42479969	0.00	100.00	100.00	100.00
ATP1A3	chr19	42480547	42480738	0.00	100.00	100.00	100.00
ATP1A3	chr19	42482067	42482244	0.00	100.00	100.00	100.00
ATP1A3	chr19	42482282	42482498	0.00	100.00	100.00	100.00
ATP1A3	chr19	42482737	42482970	0.00	100.00	100.00	100.00
ATP1A3	chr19	42485633	42485808	0.00	100.00	100.00	100.00
ATP1A3	chr19	42485853	42486003	0.00	100.00	100.00	100.00
ATP1A3	chr19	42486039	42486278	0.00	100.00	100.00	100.00
ATP1A3	chr19	42489049	42489358	0.00	100.00	100.00	100.00
ATP1A3	chr19	42489437	42489595	0.00	100.00	100.00	100.00
ATP1A3	chr19	42489995	42490170	0.00	100.00	100.00	100.00
ATP1A3	chr19	42490247	42490401	0.00	100.00	100.00	100.00
ATP1A3	chr19	42492067	42492311	0.00	100.00	100.00	100.00
ATP1A3	chr19	42492449	42492549	0.00	100.00	100.00	100.00
ATP1A3	chr19	42492607	42492734	0.00	100.00	100.00	100.00
ATP1A3	chr19	42492607	42492773	0.00	100.00	100.00	100.00
ATP1A3	chr19	42497524	42497603	0.00	100.00	100.00	100.00
ATP1A3	chr19	42498202	42498248	0.00	100.00	100.00	100.00
ATP6AP2	chrX	40440297	40440374	0.00	100.00	100.00	84.42
ATP6AP2	chrX	40448217	40448388	0.00	100.00	100.00	100.00
ATP6AP2	chrX	40450465	40450637	0.00	100.00	100.00	100.00
ATP6AP2	chrX	40456480	40456616	0.00	100.00	100.00	100.00
ATP6AP2	chrX	40456758	40456936	0.00	100.00	100.00	100.00
ATP6AP2	chrX	40457912	40458006	0.00	100.00	100.00	100.00
ATP6AP2	chrX	40458823	40459013	0.00	100.00	100.00	100.00
ATP6AP2	chrX	40459993	40460153	0.00	100.00	100.00	100.00
ATP6AP2	chrX	40464792	40465024	0.00	100.00	100.00	90.52
ATP6V1B2	chr8	20054897	20055073	0.00	100.00	67.05	0.00
ATP6V1B2	chr8	20061974	20062070	0.00	100.00	100.00	65.62
ATP6V1B2	chr8	20066923	20067062	0.00	100.00	100.00	100.00
ATP6V1B2	chr8	20067836	20067970	0.00	100.00	100.00	100.00
ATP6V1B2	chr8	20068059	20068177	0.00	100.00	100.00	100.00
ATP6V1B2	chr8	20068667	20068847	0.00	100.00	100.00	100.00
ATP6V1B2	chr8	20069142	20069284	0.00	100.00	100.00	100.00
ATP6V1B2	chr8	20069592	20069730	0.00	100.00	100.00	100.00
ATP6V1B2	chr8	20070272	20070436	0.00	100.00	100.00	100.00
ATP6V1B2	chr8	20072308	20072499	0.00	100.00	100.00	100.00
ATP6V1B2	chr8	20073903	20074026	0.00	100.00	100.00	100.00
ATP6V1B2	chr8	20074710	20074855	0.00	100.00	100.00	100.00
ATP6V1B2	chr8	20075643	20075813	0.00	100.00	100.00	100.00
ATP6V1B2	chr8	20077753	20077930	0.00	100.00	100.00	100.00
ATP7A	chrX	77227118	77227278	0.00	100.00	100.00	100.00
ATP7A	chrX	77243717	77244247	0.00	100.00	100.00	100.00
ATP7A	chrX	77244708	77245474	0.00	100.00	100.00	100.00
ATP7A	chrX	77253954	77254201	0.00	100.00	100.00	90.28
ATP7A	chrX	77258549	77258753	0.00	100.00	100.00	90.69
ATP7A	chrX	77264578	77264780	0.00	100.00	100.00	95.54
ATP7A	chrX	77266652	77266769	0.00	100.00	100.00	100.00
ATP7A	chrX	77266925	77267191	0.00	100.00	80.45	62.03
ATP7A	chrX	77268355	77268629	0.00	100.00	100.00	100.00
ATP7A	chrX	77270138	77270270	0.00	100.00	100.00	64.39
ATP7A	chrX	77271230	77271398	0.00	100.00	100.00	100.00
ATP7A	chrX	77275720	77275915	0.00	100.00	100.00	100.00
ATP7A	chrX	77276421	77276596	0.00	100.00	100.00	100.00
ATP7A	chrX	77284726	77284961	0.00	100.00	100.00	97.45
ATP7A	chrX	77286877	77287100	0.00	100.00	100.00	88.34
ATP7A	chrX	77289082	77289339	0.00	86.38	40.86	0.00
ATP7A	chrX	77294313	77294500	0.00	100.00	100.00	85.56
ATP7A	chrX	77296068	77296251	0.00	100.00	100.00	100.00
ATP7A	chrX	77298062	77298306	0.00	100.00	100.00	94.26
ATP7A	chrX	77298794	77298952	0.00	100.00	89.24	0.00
ATP7A	chrX	77300946	77301089	0.00	100.00	100.00	100.00
ATP7A	chrX	77301770	77302084	0.00	100.00	100.00	92.36
ATRX	chrX	76763811	76764127	0.00	100.00	100.00	93.99
ATRX	chrX	76776245	76776414	0.00	100.00	100.00	100.00
ATRX	chrX	76776860	76776996	0.00	100.00	100.00	100.00
ATRX	chrX	76777720	76777886	0.00	100.00	100.00	100.00
ATRX	chrX	76778709	76778899	0.00	100.00	100.00	95.26
ATRX	chrX	76812901	76813136	0.00	100.00	100.00	88.51
ATRX	chrX	76814119	76814337	0.00	100.00	88.99	65.60
ATRX	chrX	76829694	76829843	0.00	100.00	100.00	100.00
ATRX	chrX	76845283	76845430	0.00	100.00	100.00	100.00
ATRX	chrX	76849145	76849339	0.00	100.00	100.00	95.36
ATRX	chrX	76854859	76855069	0.00	100.00	100.00	100.00
ATRX	chrX	76855180	76855309	0.00	100.00	100.00	100.00
ATRX	chrX	76855882	76856053	0.00	100.00	100.00	100.00
ATRX	chrX	76872060	76872218	0.00	100.00	100.00	92.41
ATRX	chrX	76874253	76874469	0.00	100.00	91.67	66.67
ATRX	chrX	76875842	76876020	0.00	100.00	92.13	50.00
ATRX	chrX	76888674	76888892	0.00	100.00	100.00	92.20
ATRX	chrX	76889033	76889220	0.00	100.00	100.00	100.00
ATRX	chrX	76890064	76890214	0.00	100.00	100.00	100.00
ATRX	chrX	76891385	76891567	0.00	100.00	64.84	0.00
ATRX	chrX	76907583	76907863	0.00	100.00	100.00	100.00
ATRX	chrX	76909567	76909710	0.00	100.00	100.00	100.00
ATRX	chrX	76912029	76912163	0.00	100.00	100.00	100.00
ATRX	chrX	76918850	76919067	0.00	100.00	100.00	100.00
ATRX	chrX	76920113	76920287	0.00	100.00	100.00	100.00
ATRX	chrX	76931700	76931813	0.00	100.00	100.00	100.00
ATRX	chrX	76936991	76940105	0.00	100.00	97.53	87.73
ATRX	chrX	76940410	76940518	0.00	100.00	100.00	94.44
ATRX	chrX	76944290	76944440	0.00	100.00	100.00	100.00
ATRX	chrX	76949292	76949446	0.00	100.00	100.00	100.00
ATRX	chrX	76952044	76952212	0.00	100.00	100.00	89.88
ATRX	chrX	76953050	76953143	0.00	100.00	100.00	100.00
ATRX	chrX	76954041	76954137	0.00	100.00	100.00	100.00
ATRX	chrX	76972587	76972740	0.00	100.00	100.00	100.00
ATRX	chrX	77041447	77041507	0.00	100.00	100.00	100.00
AUTS2	chr7	69064619	69064968	0.00	65.33	59.89	57.88
AUTS2	chr7	69364251	69364504	0.00	100.00	100.00	100.00
AUTS2	chr7	69583097	69583239	0.00	100.00	100.00	100.00
AUTS2	chr7	69599501	69599577	0.00	100.00	100.00	100.00
AUTS2	chr7	69755333	69755511	0.00	100.00	100.00	100.00
AUTS2	chr7	69900717	69900787	0.00	100.00	100.00	100.00
AUTS2	chr7	70163534	70163626	0.00	100.00	100.00	100.00
AUTS2	chr7	70227835	70228347	0.00	100.00	100.00	100.00
AUTS2	chr7	70229717	70230011	0.00	100.00	100.00	78.91
AUTS2	chr7	70231079	70231340	0.00	100.00	100.00	100.00
AUTS2	chr7	70232989	70233074	0.00	100.00	100.00	100.00
AUTS2	chr7	70236514	70236650	0.00	100.00	100.00	100.00
AUTS2	chr7	70238993	70239105	0.00	100.00	100.00	100.00
AUTS2	chr7	70240322	70240392	0.00	100.00	100.00	100.00
AUTS2	chr7	70242068	70242180	0.00	100.00	100.00	100.00
AUTS2	chr7	70246580	70246762	0.00	100.00	100.00	100.00
AUTS2	chr7	70249907	70250025	0.00	100.00	100.00	100.00
AUTS2	chr7	70250920	70251044	0.00	100.00	100.00	100.00
AUTS2	chr7	70252174	70252437	0.00	100.00	92.02	77.57
AUTS2	chr7	70254713	70255999	0.00	100.00	100.00	100.00
BAZ1A	chr14	35222696	35222930	0.00	100.00	100.00	100.00
BAZ1A	chr14	35224012	35224140	0.00	100.00	100.00	84.38
BAZ1A	chr14	35227889	35228072	0.00	100.00	100.00	100.00
BAZ1A	chr14	35230942	35231449	0.00	100.00	100.00	100.00
BAZ1A	chr14	35233892	35234159	0.00	100.00	100.00	100.00
BAZ1A	chr14	35234206	35234494	0.00	100.00	100.00	100.00
BAZ1A	chr14	35240696	35240885	0.00	100.00	100.00	100.00
BAZ1A	chr14	35242757	35242952	0.00	100.00	100.00	100.00
BAZ1A	chr14	35243512	35243716	0.00	100.00	100.00	100.00
BAZ1A	chr14	35245104	35245741	0.00	100.00	100.00	100.00
BAZ1A	chr14	35249371	35249536	0.00	100.00	100.00	100.00
BAZ1A	chr14	35252304	35252458	0.00	100.00	100.00	100.00
BAZ1A	chr14	35252947	35253153	0.00	100.00	98.06	82.04
BAZ1A	chr14	35254962	35255227	0.00	100.00	94.34	82.64
BAZ1A	chr14	35255311	35255447	0.00	100.00	100.00	100.00
BAZ1A	chr14	35261960	35262147	0.00	100.00	100.00	100.00
BAZ1A	chr14	35263934	35264113	0.00	100.00	100.00	100.00
BAZ1A	chr14	35264855	35264991	0.00	100.00	100.00	100.00
BAZ1A	chr14	35269409	35269616	0.00	100.00	100.00	100.00
BAZ1A	chr14	35270279	35270419	0.00	100.00	100.00	100.00
BAZ1A	chr14	35272039	35272214	0.00	100.00	100.00	100.00
BAZ1A	chr14	35276636	35276764	0.00	100.00	100.00	100.00
BAZ1A	chr14	35280120	35280262	0.00	100.00	100.00	94.37
BAZ1A	chr14	35295198	35295382	0.00	100.00	100.00	79.89
BAZ1A	chr14	35331229	35331548	0.00	100.00	100.00	100.00
BAZ1A	chr14	35343677	35343830	0.00	100.00	100.00	100.00
BAZ2B	chr2	160176758	160176949	0.00	100.00	100.00	100.00
BAZ2B	chr2	160181301	160181485	0.00	100.00	100.00	89.67
BAZ2B	chr2	160182143	160182449	0.00	100.00	95.42	72.22
BAZ2B	chr2	160189030	160189217	0.00	100.00	100.00	100.00
BAZ2B	chr2	160193432	160193608	0.00	100.00	100.00	100.00
BAZ2B	chr2	160194057	160194303	0.00	100.00	100.00	100.00
BAZ2B	chr2	160203976	160204177	0.00	100.00	100.00	100.00
BAZ2B	chr2	160205168	160205364	0.00	100.00	100.00	100.00
BAZ2B	chr2	160205497	160205811	0.00	100.00	93.95	89.81
BAZ2B	chr2	160206198	160206888	0.00	100.00	100.00	100.00
BAZ2B	chr2	160229535	160229720	0.00	100.00	100.00	100.00
BAZ2B	chr2	160231181	160231284	0.00	100.00	100.00	100.00
BAZ2B	chr2	160239049	160239333	0.00	100.00	100.00	91.55
BAZ2B	chr2	160240096	160240211	0.00	100.00	100.00	100.00
BAZ2B	chr2	160241645	160241900	0.00	100.00	100.00	100.00
BAZ2B	chr2	160242843	160243138	0.00	100.00	100.00	100.00
BAZ2B	chr2	160245835	160246016	0.00	100.00	100.00	100.00
BAZ2B	chr2	160252259	160252365	0.00	100.00	100.00	100.00
BAZ2B	chr2	160253835	160253920	0.00	100.00	92.94	0.00
BAZ2B	chr2	160255319	160255425	0.00	100.00	100.00	100.00
BAZ2B	chr2	160257089	160257195	0.00	100.00	100.00	100.00
BAZ2B	chr2	160261339	160261441	0.00	100.00	100.00	100.00
BAZ2B	chr2	160261512	160261645	0.00	100.00	100.00	100.00
BAZ2B	chr2	160268825	160269076	0.00	100.00	100.00	95.22
BAZ2B	chr2	160284431	160284573	0.00	100.00	100.00	100.00
BAZ2B	chr2	160284801	160284950	0.00	100.00	100.00	100.00
BAZ2B	chr2	160285690	160285791	0.00	100.00	100.00	100.00
BAZ2B	chr2	160287353	160287687	0.00	100.00	100.00	100.00
BAZ2B	chr2	160289247	160289894	0.00	100.00	100.00	100.00
BAZ2B	chr2	160294793	160295226	0.00	100.00	98.15	87.30
BAZ2B	chr2	160295499	160295743	0.00	100.00	100.00	98.77
BAZ2B	chr2	160303272	160303506	0.00	100.00	91.45	80.77
BAZ2B	chr2	160304732	160304940	0.00	100.00	100.00	100.00
BAZ2B	chr2	160310103	160310332	0.00	100.00	100.00	100.00
BAZ2B	chr2	160335065	160335250	0.00	100.00	100.00	100.00
BCAP31	chrX	152966374	152966450	0.00	100.00	100.00	100.00
BCAP31	chrX	152967441	152967582	0.00	100.00	100.00	100.00
BCAP31	chrX	152968369	152968533	0.00	100.00	100.00	100.00
BCAP31	chrX	152969393	152969569	0.00	100.00	100.00	100.00
BCAP31	chrX	152980976	152981164	0.00	100.00	100.00	100.00
BCAP31	chrX	152986306	152986447	0.00	100.00	100.00	100.00
BCAP31	chrX	152988587	152988719	0.00	100.00	100.00	100.00
BCAP31	chrX	152988587	152988763	0.00	100.00	100.00	100.00
BCAP31	chrX	152988942	152989139	0.00	100.00	100.00	100.00
BCKDK	chr16	31120524	31120759	0.00	100.00	100.00	100.00
BCKDK	chr16	31120811	31120920	0.00	100.00	100.00	100.00
BCKDK	chr16	31120973	31121124	0.00	100.00	100.00	100.00
BCKDK	chr16	31121377	31121465	0.00	100.00	100.00	100.00
BCKDK	chr16	31121505	31121665	0.00	100.00	100.00	100.00
BCKDK	chr16	31121701	31121840	0.00	100.00	100.00	100.00
BCKDK	chr16	31121988	31122102	0.00	100.00	100.00	100.00
BCKDK	chr16	31122391	31122560	0.00	100.00	100.00	100.00
BCKDK	chr16	31122600	31122730	0.00	100.00	100.00	100.00
BCKDK	chr16	31123169	31123368	0.00	100.00	100.00	100.00
BCKDK	chr16	31123169	31123369	0.00	100.00	100.00	100.00
BCKDK	chr16	31123421	31123603	0.00	100.00	100.00	100.00
BCL11A	chr2	60679682	60679821	0.00	100.00	100.00	100.00
BCL11A	chr2	60679692	60679821	0.00	100.00	100.00	100.00
BCL11A	chr2	60687521	60689579	0.00	100.00	100.00	100.00
BCL11A	chr2	60687796	60689579	0.00	100.00	100.00	100.00
BCL11A	chr2	60689396	60689579	0.00	100.00	100.00	100.00
BCL11A	chr2	60695846	60695988	0.00	100.00	53.52	0.00
BCL11A	chr2	60773085	60773455	0.00	100.00	100.00	100.00
BCL11A	chr2	60780330	60780425	0.00	100.00	100.00	100.00
BCOR	chrX	39911344	39911673	0.00	100.00	100.00	100.00
BCOR	chrX	39913118	39913315	0.00	100.00	100.00	100.00
BCOR	chrX	39913488	39913606	0.00	100.00	100.00	100.00
BCOR	chrX	39914600	39914786	0.00	100.00	100.00	100.00
BCOR	chrX	39916387	39916594	0.00	100.00	100.00	100.00
BCOR	chrX	39921371	39921666	0.00	100.00	100.00	100.00
BCOR	chrX	39921978	39922344	0.00	100.00	100.00	100.00
BCOR	chrX	39922840	39923123	0.00	100.00	100.00	100.00
BCOR	chrX	39922840	39923225	0.00	100.00	100.00	96.36
BCOR	chrX	39923568	39923872	0.00	100.00	100.00	100.00
BCOR	chrX	39930205	39930432	0.00	100.00	100.00	98.24
BCOR	chrX	39930869	39930963	0.00	100.00	100.00	100.00
BCOR	chrX	39931581	39934453	0.00	100.00	100.00	100.00
BCOR	chrX	39935686	39935805	0.00	100.00	100.00	100.00
BCOR	chrX	39937076	39937202	0.00	100.00	100.00	100.00
BPTF	chr17	65821820	65822473	0.00	50.54	44.56	41.04
BPTF	chr17	65850035	65850898	0.00	100.00	100.00	97.80
BPTF	chr17	65862559	65862823	0.00	100.00	100.00	100.00
BPTF	chr17	65870912	65871156	0.00	100.00	100.00	79.92
BPTF	chr17	65871651	65871880	0.00	100.00	100.00	95.63
BPTF	chr17	65882223	65882452	0.00	100.00	100.00	86.03
BPTF	chr17	65887939	65888170	0.00	100.00	100.00	100.00
BPTF	chr17	65889465	65889861	0.00	100.00	100.00	99.49
BPTF	chr17	65890129	65890301	0.00	100.00	100.00	100.00
BPTF	chr17	65899884	65900054	0.00	100.00	100.00	100.00
BPTF	chr17	65900797	65900976	0.00	100.00	100.00	100.00
BPTF	chr17	65905677	65905897	0.00	100.00	100.00	100.00
BPTF	chr17	65906972	65909323	0.00	100.00	100.00	100.00
BPTF	chr17	65914809	65914974	0.00	100.00	100.00	100.00
BPTF	chr17	65916110	65916279	0.00	100.00	100.00	100.00
BPTF	chr17	65918935	65919126	0.00	100.00	100.00	100.00
BPTF	chr17	65920642	65920725	0.00	100.00	100.00	100.00
BPTF	chr17	65924450	65924737	0.00	100.00	100.00	97.21
BPTF	chr17	65925431	65925623	0.00	100.00	100.00	100.00
BPTF	chr17	65928006	65928155	0.00	100.00	100.00	100.00
BPTF	chr17	65936534	65936792	0.00	100.00	100.00	100.00
BPTF	chr17	65940245	65940508	0.00	100.00	100.00	100.00
BPTF	chr17	65941504	65942032	0.00	100.00	100.00	100.00
BPTF	chr17	65941504	65942461	0.00	100.00	100.00	100.00
BPTF	chr17	65943821	65943944	0.00	100.00	100.00	100.00
BPTF	chr17	65944176	65944442	0.00	100.00	100.00	100.00
BPTF	chr17	65955636	65956011	0.00	100.00	93.87	74.40
BPTF	chr17	65960307	65960540	0.00	100.00	100.00	100.00
BPTF	chr17	65962667	65962792	0.00	100.00	100.00	100.00
BPTF	chr17	65971867	65972094	0.00	100.00	100.00	100.00
BPTF	chr17	65978347	65978421	0.00	100.00	100.00	100.00
BRD4	chr19	15349170	15349276	0.00	100.00	100.00	100.00
BRD4	chr19	15349533	15349811	0.00	100.00	100.00	100.00
BRD4	chr19	15349849	15350095	0.00	100.00	100.00	100.00
BRD4	chr19	15350182	15350353	0.00	100.00	100.00	100.00
BRD4	chr19	15350449	15350652	0.00	100.00	100.00	99.01
BRD4	chr19	15350700	15350853	0.00	50.33	0.00	0.00
BRD4	chr19	15353690	15354318	0.00	100.00	100.00	99.52
BRD4	chr19	15355021	15355431	0.00	100.00	100.00	72.44
BRD4	chr19	15355500	15355593	0.00	100.00	100.00	100.00
BRD4	chr19	15360073	15360121	0.00	100.00	100.00	100.00
BRD4	chr19	15364942	15365093	0.00	100.00	100.00	100.00
BRD4	chr19	15366087	15366423	0.00	100.00	100.00	100.00
BRD4	chr19	15366854	15367094	0.00	100.00	100.00	100.00
BRD4	chr19	15367754	15368004	0.00	100.00	100.00	100.00
BRD4	chr19	15374210	15374379	0.00	100.00	100.00	100.00
BRD4	chr19	15375194	15375597	0.00	100.00	100.00	100.00
BRD4	chr19	15376144	15376474	0.00	73.64	43.33	5.45
BRD4	chr19	15378206	15378382	0.00	100.00	100.00	100.00
BRD4	chr19	15379695	15379873	0.00	100.00	100.00	100.00
BRD4	chr19	15383605	15383930	0.00	100.00	100.00	100.00
BRPF1	chr3	9775804	9776443	0.00	100.00	100.00	100.00
BRPF1	chr3	9780662	9781662	0.00	100.00	100.00	100.00
BRPF1	chr3	9782442	9782645	0.00	100.00	100.00	100.00
BRPF1	chr3	9782971	9783143	0.00	100.00	100.00	100.00
BRPF1	chr3	9783688	9783857	0.00	100.00	100.00	100.00
BRPF1	chr3	9783688	9783875	0.00	100.00	100.00	100.00
BRPF1	chr3	9784607	9784957	0.00	100.00	100.00	100.00
BRPF1	chr3	9785241	9785605	0.00	100.00	100.00	100.00
BRPF1	chr3	9785887	9786212	0.00	100.00	100.00	96.00
BRPF1	chr3	9786671	9786859	0.00	100.00	100.00	100.00
BRPF1	chr3	9787236	9787413	0.00	100.00	100.00	100.00
BRPF1	chr3	9787475	9787634	0.00	100.00	100.00	100.00
BRPF1	chr3	9787963	9788158	0.00	100.00	100.00	100.00
BRPF1	chr3	9788829	9789050	0.00	100.00	100.00	100.00
BRWD3	chrX	79932090	79932882	0.00	100.00	100.00	100.00
BRWD3	chrX	79936819	79937018	0.00	100.00	100.00	100.00
BRWD3	chrX	79937475	79937613	0.00	100.00	100.00	100.00
BRWD3	chrX	79937943	79938147	0.00	100.00	100.00	100.00
BRWD3	chrX	79939488	79939681	0.00	100.00	100.00	100.00
BRWD3	chrX	79940940	79941055	0.00	100.00	100.00	100.00
BRWD3	chrX	79942341	79942522	0.00	100.00	100.00	100.00
BRWD3	chrX	79943547	79943644	0.00	100.00	100.00	100.00
BRWD3	chrX	79945246	79945365	0.00	100.00	100.00	91.60
BRWD3	chrX	79945445	79945611	0.00	100.00	100.00	88.55
BRWD3	chrX	79946531	79946692	0.00	100.00	100.00	92.55
BRWD3	chrX	79947301	79947497	0.00	100.00	100.00	100.00
BRWD3	chrX	79947567	79947669	0.00	100.00	100.00	100.00
BRWD3	chrX	79948418	79948570	0.00	100.00	100.00	100.00
BRWD3	chrX	79951386	79951509	0.00	100.00	100.00	100.00
BRWD3	chrX	79952217	79952382	0.00	100.00	100.00	100.00
BRWD3	chrX	79955435	79955583	0.00	100.00	100.00	100.00
BRWD3	chrX	79958958	79959112	0.00	100.00	100.00	100.00
BRWD3	chrX	79960156	79960365	0.00	100.00	100.00	98.56
BRWD3	chrX	79962905	79963022	0.00	100.00	100.00	100.00
BRWD3	chrX	79964906	79965096	0.00	100.00	100.00	100.00
BRWD3	chrX	79971635	79971769	0.00	100.00	100.00	100.00
BRWD3	chrX	79973051	79973278	0.00	100.00	98.68	82.38
BRWD3	chrX	79974967	79975175	0.00	100.00	100.00	97.12
BRWD3	chrX	79978040	79978306	0.00	100.00	100.00	99.25
BRWD3	chrX	79979226	79979395	0.00	100.00	100.00	100.00
BRWD3	chrX	79980411	79980586	0.00	100.00	100.00	100.00
BRWD3	chrX	79984230	79984424	0.00	100.00	100.00	92.27
BRWD3	chrX	79985394	79985539	0.00	100.00	100.00	100.00
BRWD3	chrX	79988934	79989015	0.00	100.00	100.00	96.30
BRWD3	chrX	79989596	79989737	0.00	100.00	100.00	85.82
BRWD3	chrX	79990605	79990716	0.00	100.00	100.00	100.00
BRWD3	chrX	79991466	79991607	0.00	100.00	100.00	100.00
BRWD3	chrX	79999510	79999772	0.00	100.00	100.00	88.55
BRWD3	chrX	80001047	80001248	0.00	100.00	100.00	96.52
BRWD3	chrX	80047332	80047471	0.00	100.00	100.00	100.00
BRWD3	chrX	80049100	80049291	0.00	100.00	100.00	78.53
BRWD3	chrX	80064017	80064117	0.00	100.00	100.00	100.00
BRWD3	chrX	80064491	80064561	0.00	100.00	100.00	100.00
BRWD3	chrX	80064724	80064823	0.00	100.00	100.00	100.00
BRWD3	chrX	80064919	80064990	0.00	100.00	21.13	0.00
CACNA1C	chr12	2162708	2162797	0.00	100.00	100.00	100.00
CACNA1C	chr12	2224369	2224731	0.00	100.00	100.00	94.48
CACNA1C	chr12	2229470	2229616	0.00	100.00	100.00	100.00
CACNA1C	chr12	2558121	2558301	0.00	100.00	100.00	100.00
CACNA1C	chr12	2566712	2566892	0.00	100.00	100.00	100.00
CACNA1C	chr12	2595249	2595448	0.00	100.00	100.00	100.00
CACNA1C	chr12	2602335	2602572	0.00	100.00	100.00	100.00
CACNA1C	chr12	2602344	2602572	0.00	100.00	100.00	100.00
CACNA1C	chr12	2613581	2613725	0.00	100.00	100.00	100.00
CACNA1C	chr12	2613987	2614131	0.00	100.00	100.00	100.00
CACNA1C	chr12	2621957	2622170	0.00	100.00	100.00	100.00
CACNA1C	chr12	2659088	2659219	0.00	100.00	100.00	100.00
CACNA1C	chr12	2666096	2666163	0.00	100.00	100.00	100.00
CACNA1C	chr12	2675567	2675768	0.00	100.00	100.00	100.00
CACNA1C	chr12	2676714	2676980	0.00	100.00	100.00	100.00
CACNA1C	chr12	2690735	2690983	0.00	100.00	100.00	100.00
CACNA1C	chr12	2691967	2692128	0.00	100.00	100.00	100.00
CACNA1C	chr12	2693648	2693803	0.00	100.00	100.00	100.00
CACNA1C	chr12	2694521	2694682	0.00	100.00	100.00	100.00
CACNA1C	chr12	2694980	2695090	0.00	100.00	100.00	100.00
CACNA1C	chr12	2702358	2702531	0.00	100.00	100.00	100.00
CACNA1C	chr12	2705019	2705189	0.00	100.00	100.00	100.00
CACNA1C	chr12	2706375	2706475	0.00	100.00	100.00	100.00
CACNA1C	chr12	2706582	2706682	0.00	100.00	100.00	57.00
CACNA1C	chr12	2710999	2711146	0.00	100.00	100.00	100.00
CACNA1C	chr12	2714226	2714354	0.00	100.00	100.00	100.00
CACNA1C	chr12	2714824	2714972	0.00	100.00	100.00	100.00
CACNA1C	chr12	2715756	2715849	0.00	100.00	100.00	100.00
CACNA1C	chr12	2716129	2716316	0.00	100.00	100.00	100.00
CACNA1C	chr12	2717656	2717898	0.00	100.00	100.00	100.00
CACNA1C	chr12	2719686	2719885	0.00	100.00	100.00	100.00
CACNA1C	chr12	2721048	2721199	0.00	100.00	100.00	100.00
CACNA1C	chr12	2742774	2742898	0.00	100.00	100.00	100.00
CACNA1C	chr12	2743442	2743560	0.00	100.00	100.00	100.00
CACNA1C	chr12	2743442	2743566	0.00	100.00	100.00	100.00
CACNA1C	chr12	2757620	2757693	0.00	100.00	100.00	100.00
CACNA1C	chr12	2760719	2760954	0.00	100.00	100.00	100.00
CACNA1C	chr12	2760785	2760954	0.00	100.00	100.00	100.00
CACNA1C	chr12	2762980	2763086	0.00	100.00	100.00	100.00
CACNA1C	chr12	2764292	2764424	0.00	100.00	100.00	100.00
CACNA1C	chr12	2773970	2774176	0.00	100.00	100.00	100.00
CACNA1C	chr12	2774726	2774894	0.00	100.00	100.00	100.00
CACNA1C	chr12	2775831	2775968	0.00	100.00	100.00	100.00
CACNA1C	chr12	2778078	2778221	0.00	100.00	100.00	100.00
CACNA1C	chr12	2783629	2783828	0.00	100.00	100.00	100.00
CACNA1C	chr12	2783686	2783828	0.00	100.00	100.00	100.00
CACNA1C	chr12	2786239	2786407	0.00	100.00	100.00	100.00
CACNA1C	chr12	2786878	2787053	0.00	100.00	100.00	100.00
CACNA1C	chr12	2788589	2788982	0.00	100.00	100.00	100.00
CACNA1C	chr12	2789508	2789761	0.00	100.00	100.00	100.00
CACNA1C	chr12	2791095	2791240	0.00	100.00	100.00	100.00
CACNA1C	chr12	2791695	2791864	0.00	100.00	100.00	100.00
CACNA1C	chr12	2794881	2795028	0.00	100.00	100.00	100.00
CACNA1C	chr12	2795311	2795455	0.00	100.00	100.00	100.00
CACNA1C	chr12	2797592	2797965	0.00	100.00	100.00	100.00
CACNA1C	chr12	2800045	2800382	0.00	100.00	100.00	100.00
CACNA1D	chr3	53529173	53529280	0.00	100.00	100.00	100.00
CACNA1D	chr3	53531158	53531508	0.00	100.00	100.00	100.00
CACNA1D	chr3	53535621	53535767	0.00	100.00	100.00	97.95
CACNA1D	chr3	53684785	53684965	0.00	100.00	67.78	0.00
CACNA1D	chr3	53694139	53694322	0.00	100.00	100.00	100.00
CACNA1D	chr3	53699666	53699859	0.00	100.00	26.94	0.00
CACNA1D	chr3	53700345	53700582	0.00	100.00	100.00	100.00
CACNA1D	chr3	53707029	53707173	0.00	100.00	100.00	100.00
CACNA1D	chr3	53707719	53707863	0.00	100.00	100.00	100.00
CACNA1D	chr3	53736647	53736857	0.00	100.00	100.00	100.00
CACNA1D	chr3	53752307	53752435	0.00	100.00	100.00	100.00
CACNA1D	chr3	53752688	53752788	0.00	100.00	100.00	100.00
CACNA1D	chr3	53753761	53753828	0.00	100.00	100.00	100.00
CACNA1D	chr3	53756320	53756521	0.00	100.00	100.00	100.00
CACNA1D	chr3	53757440	53757706	0.00	100.00	100.00	100.00
CACNA1D	chr3	53757798	53758046	0.00	100.00	100.00	100.00
CACNA1D	chr3	53760885	53761046	0.00	100.00	100.00	100.00
CACNA1D	chr3	53764448	53764603	0.00	100.00	100.00	100.00
CACNA1D	chr3	53765083	53765193	0.00	100.00	100.00	100.00
CACNA1D	chr3	53766022	53766129	0.00	100.00	100.00	100.00
CACNA1D	chr3	53766821	53767009	0.00	100.00	100.00	100.00
CACNA1D	chr3	53769380	53769550	0.00	100.00	100.00	100.00
CACNA1D	chr3	53774286	53774386	0.00	100.00	100.00	100.00
CACNA1D	chr3	53777017	53777164	0.00	100.00	100.00	100.00
CACNA1D	chr3	53778746	53778874	0.00	100.00	100.00	100.00
CACNA1D	chr3	53779630	53779778	0.00	100.00	100.00	100.00
CACNA1D	chr3	53779829	53779922	0.00	100.00	100.00	100.00
CACNA1D	chr3	53781308	53781495	0.00	100.00	100.00	100.00
CACNA1D	chr3	53783274	53783516	0.00	100.00	100.00	88.84
CACNA1D	chr3	53785755	53785954	0.00	100.00	100.00	100.00
CACNA1D	chr3	53787578	53787729	0.00	100.00	100.00	100.00
CACNA1D	chr3	53796004	53796128	0.00	100.00	100.00	100.00
CACNA1D	chr3	53803979	53804064	0.00	100.00	100.00	100.00
CACNA1D	chr3	53804430	53804599	0.00	100.00	100.00	100.00
CACNA1D	chr3	53806839	53806945	0.00	100.00	100.00	100.00
CACNA1D	chr3	53808593	53808725	0.00	100.00	100.00	100.00
CACNA1D	chr3	53809892	53810092	0.00	100.00	100.00	100.00
CACNA1D	chr3	53810609	53810777	0.00	100.00	100.00	100.00
CACNA1D	chr3	53810866	53811003	0.00	100.00	100.00	100.00
CACNA1D	chr3	53814032	53814175	0.00	100.00	100.00	100.00
CACNA1D	chr3	53815572	53815714	0.00	100.00	100.00	100.00
CACNA1D	chr3	53820828	53820999	0.00	100.00	100.00	100.00
CACNA1D	chr3	53834255	53834412	0.00	100.00	100.00	100.00
CACNA1D	chr3	53835064	53835472	0.00	100.00	100.00	100.00
CACNA1D	chr3	53836153	53836220	0.00	100.00	100.00	100.00
CACNA1D	chr3	53837429	53837619	0.00	100.00	100.00	100.00
CACNA1D	chr3	53838989	53839193	0.00	100.00	100.00	100.00
CACNA1D	chr3	53842655	53842817	0.00	100.00	100.00	100.00
CACNA1D	chr3	53843984	53844345	0.00	100.00	100.00	100.00
CACNA1D	chr3	53845119	53845450	0.00	100.00	100.00	100.00
CACNA1E	chr1	181452860	181453166	0.00	100.00	100.00	100.00
CACNA1E	chr1	181479592	181479738	0.00	100.00	100.00	100.00
CACNA1E	chr1	181480486	181480666	0.00	100.00	100.00	100.00
CACNA1E	chr1	181546881	181547025	0.00	100.00	100.00	100.00
CACNA1E	chr1	181548187	181548380	0.00	100.00	100.00	100.00
CACNA1E	chr1	181549710	181549932	0.00	100.00	100.00	100.00
CACNA1E	chr1	181620453	181620597	0.00	100.00	100.00	100.00
CACNA1E	chr1	181680069	181680225	0.00	100.00	100.00	100.00
CACNA1E	chr1	181684453	181684547	0.00	100.00	100.00	100.00
CACNA1E	chr1	181685155	181685285	0.00	100.00	100.00	100.00
CACNA1E	chr1	181686208	181686458	0.00	100.00	100.00	100.00
CACNA1E	chr1	181687170	181687323	0.00	100.00	100.00	100.00
CACNA1E	chr1	181688866	181689019	0.00	100.00	100.00	100.00
CACNA1E	chr1	181689321	181689493	0.00	100.00	100.00	100.00
CACNA1E	chr1	181689898	181690011	0.00	100.00	100.00	100.00
CACNA1E	chr1	181690873	181691031	0.00	100.00	100.00	100.00
CACNA1E	chr1	181693585	181693693	0.00	100.00	100.00	100.00
CACNA1E	chr1	181695180	181695318	0.00	100.00	100.00	100.00
CACNA1E	chr1	181700290	181700387	0.00	100.00	100.00	100.00
CACNA1E	chr1	181701499	181702190	0.00	100.00	100.00	100.00
CACNA1E	chr1	181702552	181702906	0.00	100.00	100.00	98.59
CACNA1E	chr1	181705390	181705590	0.00	100.00	100.00	100.00
CACNA1E	chr1	181706640	181706810	0.00	100.00	100.00	100.00
CACNA1E	chr1	181707482	181707582	0.00	100.00	100.00	100.00
CACNA1E	chr1	181708262	181708409	0.00	100.00	100.00	100.00
CACNA1E	chr1	181719591	181719643	0.00	100.00	100.00	100.00
CACNA1E	chr1	181721258	181721395	0.00	100.00	100.00	100.00
CACNA1E	chr1	181724352	181724553	0.00	100.00	100.00	100.00
CACNA1E	chr1	181725071	181725249	0.00	100.00	100.00	100.00
CACNA1E	chr1	181726040	181726282	0.00	100.00	100.00	100.00
CACNA1E	chr1	181727062	181727267	0.00	100.00	100.00	100.00
CACNA1E	chr1	181727873	181728024	0.00	100.00	100.00	100.00
CACNA1E	chr1	181731689	181731813	0.00	100.00	100.00	100.00
CACNA1E	chr1	181732521	181732687	0.00	100.00	100.00	100.00
CACNA1E	chr1	181735661	181735767	0.00	100.00	100.00	100.00
CACNA1E	chr1	181740408	181740540	0.00	100.00	100.00	100.00
CACNA1E	chr1	181741181	181741387	0.00	100.00	100.00	100.00
CACNA1E	chr1	181745216	181745384	0.00	100.00	100.00	100.00
CACNA1E	chr1	181750542	181750679	0.00	100.00	100.00	100.00
CACNA1E	chr1	181752794	181752940	0.00	100.00	100.00	100.00
CACNA1E	chr1	181753776	181753924	0.00	100.00	100.00	100.00
CACNA1E	chr1	181754433	181754574	0.00	100.00	100.00	100.00
CACNA1E	chr1	181754828	181754975	0.00	100.00	100.00	100.00
CACNA1E	chr1	181759560	181759712	0.00	100.00	100.00	100.00
CACNA1E	chr1	181762780	181762949	0.00	100.00	100.00	100.00
CACNA1E	chr1	181763979	181764200	0.00	100.00	100.00	100.00
CACNA1E	chr1	181765783	181766014	0.00	100.00	100.00	100.00
CACNA1E	chr1	181767407	181767987	0.00	100.00	100.00	100.00
CACNA1G	chr17	48638800	48639082	0.00	100.00	94.33	87.59
CACNA1G	chr17	48646210	48646362	0.00	100.00	100.00	100.00
CACNA1G	chr17	48646505	48646679	0.00	100.00	100.00	100.00
CACNA1G	chr17	48647046	48647184	0.00	100.00	100.00	100.00
CACNA1G	chr17	48649218	48649418	0.00	100.00	100.00	100.00
CACNA1G	chr17	48649894	48650235	0.00	100.00	100.00	100.00
CACNA1G	chr17	48650361	48650494	0.00	100.00	100.00	100.00
CACNA1G	chr17	48652883	48653707	0.00	100.00	100.00	100.00
CACNA1G	chr17	48655528	48655945	0.00	100.00	100.00	100.00
CACNA1G	chr17	48667811	48668003	0.00	100.00	100.00	100.00
CACNA1G	chr17	48668775	48669001	0.00	100.00	100.00	100.00
CACNA1G	chr17	48669079	48669234	0.00	100.00	100.00	100.00
CACNA1G	chr17	48669277	48669473	0.00	100.00	100.00	100.00
CACNA1G	chr17	48672333	48672442	0.00	100.00	100.00	100.00
CACNA1G	chr17	48673902	48674027	0.00	100.00	100.00	100.00
CACNA1G	chr17	48674070	48674304	0.00	100.00	100.00	100.00
CACNA1G	chr17	48676768	48677240	0.00	100.00	100.00	100.00
CACNA1G	chr17	48678066	48678207	0.00	100.00	100.00	100.00
CACNA1G	chr17	48678391	48678555	0.00	100.00	100.00	100.00
CACNA1G	chr17	48680160	48680269	0.00	100.00	100.00	100.00
CACNA1G	chr17	48680355	48680580	0.00	100.00	100.00	100.00
CACNA1G	chr17	48681495	48681662	0.00	100.00	100.00	100.00
CACNA1G	chr17	48683238	48683404	0.00	100.00	100.00	100.00
CACNA1G	chr17	48684240	48684370	0.00	100.00	100.00	100.00
CACNA1G	chr17	48685167	48685400	0.00	100.00	100.00	100.00
CACNA1G	chr17	48685167	48685421	0.00	100.00	100.00	100.00
CACNA1G	chr17	48685242	48685421	0.00	100.00	100.00	100.00
CACNA1G	chr17	48685248	48685400	0.00	100.00	100.00	100.00
CACNA1G	chr17	48685248	48685421	0.00	100.00	100.00	100.00
CACNA1G	chr17	48685269	48685400	0.00	100.00	100.00	100.00
CACNA1G	chr17	48685269	48685421	0.00	100.00	100.00	100.00
CACNA1G	chr17	48687222	48687316	0.00	100.00	100.00	100.00
CACNA1G	chr17	48692701	48692893	0.00	100.00	100.00	100.00
CACNA1G	chr17	48693615	48693765	0.00	100.00	100.00	100.00
CACNA1G	chr17	48694778	48694952	0.00	100.00	100.00	100.00
CACNA1G	chr17	48695199	48695289	0.00	100.00	100.00	100.00
CACNA1G	chr17	48695199	48695310	0.00	100.00	100.00	100.00
CACNA1G	chr17	48695388	48695507	0.00	100.00	100.00	100.00
CACNA1G	chr17	48695562	48695724	0.00	100.00	100.00	100.00
CACNA1G	chr17	48695995	48696389	0.00	100.00	100.00	99.49
CACNA1G	chr17	48697023	48697207	0.00	100.00	100.00	100.00
CACNA1G	chr17	48699000	48699175	0.00	100.00	100.00	100.00
CACNA1G	chr17	48701247	48701456	0.00	100.00	100.00	100.00
CACNA1G	chr17	48701700	48701910	0.00	100.00	100.00	98.57
CACNA1G	chr17	48703357	48703463	0.00	100.00	100.00	100.00
CACNA1G	chr17	48703357	48704129	0.00	100.00	100.00	100.00
CACNA1G	chr17	48703660	48704129	0.00	100.00	100.00	100.00
CACNA1H	chr16	1203717	1204056	0.00	52.51	28.91	0.00
CACNA1H	chr16	1244951	1245103	0.00	100.00	100.00	100.00
CACNA1H	chr16	1245411	1245585	0.00	100.00	100.00	100.00
CACNA1H	chr16	1245905	1246043	0.00	100.00	100.00	100.00
CACNA1H	chr16	1248594	1248794	0.00	100.00	100.00	100.00
CACNA1H	chr16	1250235	1250591	0.00	100.00	100.00	100.00
CACNA1H	chr16	1250695	1250828	0.00	100.00	100.00	100.00
CACNA1H	chr16	1251642	1252472	0.00	100.00	100.00	100.00
CACNA1H	chr16	1253989	1254478	0.00	100.00	97.55	93.46
CACNA1H	chr16	1255093	1255285	0.00	100.00	100.00	100.00
CACNA1H	chr16	1256083	1256309	0.00	100.00	100.00	100.00
CACNA1H	chr16	1256980	1257138	0.00	100.00	100.00	100.00
CACNA1H	chr16	1257254	1257450	0.00	100.00	100.00	100.00
CACNA1H	chr16	1257749	1257880	0.00	100.00	100.00	100.00
CACNA1H	chr16	1257992	1258241	0.00	100.00	100.00	94.38
CACNA1H	chr16	1259011	1259432	0.00	100.00	100.00	94.30
CACNA1H	chr16	1260014	1260155	0.00	100.00	100.00	100.00
CACNA1H	chr16	1260349	1260513	0.00	100.00	100.00	100.00
CACNA1H	chr16	1260562	1260671	0.00	100.00	100.00	100.00
CACNA1H	chr16	1260766	1260991	0.00	100.00	100.00	100.00
CACNA1H	chr16	1261147	1261314	0.00	100.00	100.00	100.00
CACNA1H	chr16	1261460	1261626	0.00	100.00	100.00	100.00
CACNA1H	chr16	1261695	1261825	0.00	100.00	100.00	100.00
CACNA1H	chr16	1261925	1262158	0.00	100.00	100.00	100.00
CACNA1H	chr16	1262490	1262548	0.00	100.00	100.00	100.00
CACNA1H	chr16	1263759	1263951	0.00	100.00	100.00	100.00
CACNA1H	chr16	1264951	1265101	0.00	100.00	100.00	100.00
CACNA1H	chr16	1265221	1265395	0.00	100.00	100.00	100.00
CACNA1H	chr16	1265502	1265613	0.00	100.00	100.00	100.00
CACNA1H	chr16	1266911	1267030	0.00	100.00	100.00	100.00
CACNA1H	chr16	1267898	1268060	0.00	100.00	100.00	100.00
CACNA1H	chr16	1268189	1268671	0.00	100.00	100.00	99.79
CACNA1H	chr16	1268949	1269150	0.00	100.00	100.00	100.00
CACNA1H	chr16	1269960	1271011	0.00	100.00	100.00	100.00
CACNG2	chr22	36960380	36960953	0.00	100.00	100.00	100.00
CACNG2	chr22	36962379	36962560	0.00	100.00	100.00	100.00
CACNG2	chr22	36983491	36983615	0.00	100.00	100.00	100.00
CACNG2	chr22	37098390	37098641	0.00	100.00	100.00	100.00
CAMK2A	chr5	149602255	149602296	0.00	100.00	100.00	100.00
CAMK2A	chr5	149602531	149602800	0.00	100.00	100.00	100.00
CAMK2A	chr5	149607734	149607869	0.00	100.00	100.00	100.00
CAMK2A	chr5	149610847	149610963	0.00	100.00	100.00	100.00
CAMK2A	chr5	149618242	149618331	0.00	100.00	100.00	100.00
CAMK2A	chr5	149619246	149619319	0.00	100.00	100.00	100.00
CAMK2A	chr5	149624703	149624784	0.00	100.00	100.00	100.00
CAMK2A	chr5	149627314	149627397	0.00	100.00	100.00	100.00
CAMK2A	chr5	149629768	149629892	0.00	100.00	100.00	100.00
CAMK2A	chr5	149630230	149630393	0.00	100.00	100.00	100.00
CAMK2A	chr5	149631292	149631427	0.00	100.00	100.00	100.00
CAMK2A	chr5	149631524	149631648	0.00	100.00	100.00	100.00
CAMK2A	chr5	149632986	149633129	0.00	100.00	100.00	100.00
CAMK2A	chr5	149636115	149636228	0.00	100.00	100.00	100.00
CAMK2A	chr5	149636308	149636414	0.00	100.00	100.00	100.00
CAMK2A	chr5	149637105	149637200	0.00	100.00	100.00	100.00
CAMK2A	chr5	149644498	149644598	0.00	100.00	100.00	100.00
CAMK2A	chr5	149652607	149652742	0.00	100.00	100.00	100.00
CAMK2A	chr5	149669106	149669208	0.00	100.00	100.00	100.00
CAMK2B	chr7	44259643	44259913	0.00	100.00	100.00	100.00
CAMK2B	chr7	44260194	44260251	0.00	100.00	100.00	100.00
CAMK2B	chr7	44260194	44260329	0.00	100.00	100.00	100.00
CAMK2B	chr7	44260404	44260520	0.00	100.00	100.00	100.00
CAMK2B	chr7	44266094	44266263	0.00	86.98	0.00	0.00
CAMK2B	chr7	44268374	44268543	0.00	100.00	83.43	0.00
CAMK2B	chr7	44268966	44269120	0.00	100.00	96.75	43.51
CAMK2B	chr7	44270584	44270673	0.00	100.00	100.00	100.00
CAMK2B	chr7	44272400	44272485	0.00	100.00	100.00	100.00
CAMK2B	chr7	44273968	44274080	0.00	100.00	100.00	100.00
CAMK2B	chr7	44274217	44274295	0.00	100.00	100.00	100.00
CAMK2B	chr7	44274217	44274298	0.00	100.00	100.00	100.00
CAMK2B	chr7	44279167	44279282	0.00	100.00	100.00	100.00
CAMK2B	chr7	44280285	44280368	0.00	100.00	100.00	100.00
CAMK2B	chr7	44281278	44281402	0.00	100.00	100.00	100.00
CAMK2B	chr7	44281796	44281959	0.00	100.00	100.00	100.00
CAMK2B	chr7	44282138	44282273	0.00	100.00	100.00	100.00
CAMK2B	chr7	44282828	44282952	0.00	100.00	100.00	100.00
CAMK2B	chr7	44283003	44283146	0.00	100.00	100.00	100.00
CAMK2B	chr7	44286698	44286811	0.00	100.00	100.00	100.00
CAMK2B	chr7	44294120	44294226	0.00	100.00	100.00	100.00
CAMK2B	chr7	44298450	44298545	0.00	100.00	100.00	100.00
CAMK2B	chr7	44302583	44302683	0.00	100.00	100.00	100.00
CAMK2B	chr7	44323709	44323844	0.00	100.00	100.00	100.00
CAMK2B	chr7	44364935	44365040	0.00	100.00	100.00	100.00
CAMK2G	chr10	75574755	75575025	0.00	100.00	100.00	100.00
CAMK2G	chr10	75576760	75576895	0.00	100.00	100.00	100.00
CAMK2G	chr10	75577216	75577332	0.00	100.00	100.00	100.00
CAMK2G	chr10	75579269	75579423	0.00	100.00	100.00	100.00
CAMK2G	chr10	75581419	75581508	0.00	100.00	100.00	100.00
CAMK2G	chr10	75583777	75583862	0.00	100.00	100.00	100.00
CAMK2G	chr10	75585016	75585125	0.00	100.00	100.00	100.00
CAMK2G	chr10	75585058	75585125	0.00	100.00	100.00	100.00
CAMK2G	chr10	75587826	75587899	0.00	100.00	100.00	100.00
CAMK2G	chr10	75597205	75597289	0.00	100.00	100.00	100.00
CAMK2G	chr10	75599276	75599379	0.00	94.17	0.00	0.00
CAMK2G	chr10	75601906	75601989	0.00	100.00	100.00	100.00
CAMK2G	chr10	75602195	75602319	0.00	100.00	100.00	100.00
CAMK2G	chr10	75606962	75607125	0.00	100.00	100.00	100.00
CAMK2G	chr10	75607725	75607860	0.00	100.00	100.00	100.00
CAMK2G	chr10	75608263	75608387	0.00	100.00	100.00	100.00
CAMK2G	chr10	75608750	75608893	0.00	100.00	100.00	100.00
CAMK2G	chr10	75608998	75609111	0.00	100.00	100.00	100.00
CAMK2G	chr10	75611991	75612097	0.00	100.00	100.00	100.00
CAMK2G	chr10	75612929	75613024	0.00	100.00	100.00	100.00
CAMK2G	chr10	75620567	75620667	0.00	100.00	100.00	100.00
CAMK2G	chr10	75632726	75632861	0.00	100.00	100.00	100.00
CAMK2G	chr10	75634134	75634239	0.00	100.00	100.00	100.00
CAMK4	chr5	110560161	110560362	0.00	100.00	100.00	99.50
CAMK4	chr5	110679701	110679820	0.00	100.00	100.00	100.00
CAMK4	chr5	110710527	110710630	0.00	100.00	100.00	100.00
CAMK4	chr5	110712537	110712660	0.00	100.00	100.00	100.00
CAMK4	chr5	110730387	110730500	0.00	100.00	100.00	100.00
CAMK4	chr5	110782363	110782494	0.00	100.00	100.00	100.00
CAMK4	chr5	110784806	110784921	0.00	100.00	100.00	100.00
CAMK4	chr5	110808988	110809104	0.00	100.00	100.00	100.00
CAMK4	chr5	110814058	110814225	0.00	100.00	100.00	95.81
CAMK4	chr5	110818462	110818655	0.00	100.00	100.00	100.00
CAMK4	chr5	110819703	110820181	0.00	100.00	100.00	91.63
CAMTA1	chr1	6845570	6845655	0.00	100.00	100.00	100.00
CAMTA1	chr1	6880220	6880330	0.00	100.00	100.00	100.00
CAMTA1	chr1	6885131	6885290	0.00	100.00	100.00	100.00
CAMTA1	chr1	6931796	6931842	0.00	100.00	100.00	100.00
CAMTA1	chr1	6947693	6947802	0.00	100.00	100.00	100.00
CAMTA1	chr1	7151343	7151451	0.00	100.00	100.00	100.00
CAMTA1	chr1	7309530	7309706	0.00	100.00	100.00	100.00
CAMTA1	chr1	7527869	7527981	0.00	100.00	100.00	100.00
CAMTA1	chr1	7700439	7700633	0.00	100.00	100.00	100.00
CAMTA1	chr1	7721765	7721946	0.00	100.00	100.00	100.00
CAMTA1	chr1	7723392	7725279	0.00	100.00	100.00	100.00
CAMTA1	chr1	7730950	7731117	0.00	100.00	100.00	100.00
CAMTA1	chr1	7737638	7737813	0.00	100.00	100.00	100.00
CAMTA1	chr1	7792487	7792679	0.00	100.00	100.00	100.00
CAMTA1	chr1	7796383	7796620	0.00	100.00	100.00	100.00
CAMTA1	chr1	7796970	7797089	0.00	100.00	100.00	100.00
CAMTA1	chr1	7797294	7797650	0.00	100.00	100.00	100.00
CAMTA1	chr1	7797998	7798562	0.00	100.00	100.00	100.00
CAMTA1	chr1	7804874	7805102	0.00	100.00	100.00	100.00
CAMTA1	chr1	7805884	7806171	0.00	100.00	100.00	100.00
CAMTA1	chr1	7807749	7807861	0.00	100.00	100.00	100.00
CAMTA1	chr1	7811238	7811472	0.00	100.00	100.00	100.00
CAMTA1	chr1	7812498	7812613	0.00	100.00	100.00	100.00
CAMTA1	chr1	7815677	7815748	0.00	100.00	100.00	100.00
CAMTA1	chr1	7826498	7826568	0.00	100.00	100.00	100.00
CASK	chrX	41379655	41379869	0.00	100.00	100.00	85.05
CASK	chrX	41383183	41383307	0.00	100.00	100.00	100.00
CASK	chrX	41390239	41390482	0.00	100.00	100.00	97.53
CASK	chrX	41393938	41394059	0.00	100.00	100.00	100.00
CASK	chrX	41394125	41394231	0.00	100.00	100.00	100.00
CASK	chrX	41394125	41394246	0.00	100.00	100.00	100.00
CASK	chrX	41401923	41402079	0.00	100.00	100.00	100.00
CASK	chrX	41412951	41413188	0.00	100.00	100.00	84.81
CASK	chrX	41414832	41414908	0.00	100.00	100.00	100.00
CASK	chrX	41416264	41416373	0.00	100.00	100.00	100.00
CASK	chrX	41419011	41419120	0.00	100.00	100.00	100.00
CASK	chrX	41420791	41420917	0.00	100.00	100.00	100.00
CASK	chrX	41428900	41429019	0.00	100.00	97.48	0.00
CASK	chrX	41437572	41437801	0.00	100.00	100.00	98.69
CASK	chrX	41446139	41446260	0.00	100.00	100.00	100.00
CASK	chrX	41448747	41448865	0.00	100.00	100.00	100.00
CASK	chrX	41469136	41469298	0.00	100.00	100.00	100.00
CASK	chrX	41481849	41481907	0.00	100.00	100.00	100.00
CASK	chrX	41485836	41485976	0.00	100.00	100.00	100.00
CASK	chrX	41495810	41495934	0.00	100.00	100.00	100.00
CASK	chrX	41519671	41519834	0.00	100.00	100.00	100.00
CASK	chrX	41524509	41524725	0.00	100.00	100.00	100.00
CASK	chrX	41530660	41530803	0.00	100.00	100.00	100.00
CASK	chrX	41598616	41598729	0.00	100.00	100.00	87.61
CASK	chrX	41604756	41604874	0.00	100.00	100.00	100.00
CASK	chrX	41646410	41646556	0.00	100.00	100.00	100.00
CASK	chrX	41712347	41712500	0.00	100.00	100.00	100.00
CASK	chrX	41782162	41782261	0.00	100.00	100.00	100.00
CCND2	chr12	4383186	4383421	0.00	100.00	100.00	100.00
CCND2	chr12	4385150	4385406	0.00	100.00	100.00	100.00
CCND2	chr12	4387905	4388105	0.00	100.00	100.00	100.00
CCND2	chr12	4397987	4398176	0.00	100.00	100.00	100.00
CCND2	chr12	4409005	4409192	0.00	100.00	100.00	100.00
CCNK	chr14	99958994	99959231	0.00	100.00	100.00	100.00
CCNK	chr14	99959830	99959952	0.00	100.00	100.00	100.00
CCNK	chr14	99961814	99961986	0.00	100.00	100.00	100.00
CCNK	chr14	99967082	99967228	0.00	100.00	100.00	100.00
CCNK	chr14	99967672	99967770	0.00	100.00	100.00	100.00
CCNK	chr14	99968523	99968733	0.00	100.00	100.00	100.00
CCNK	chr14	99969035	99969341	0.00	100.00	100.00	100.00
CCNK	chr14	99969927	99970001	0.00	100.00	100.00	100.00
CCNK	chr14	99973392	99973504	0.00	100.00	100.00	100.00
CCNK	chr14	99976473	99977136	0.00	83.26	64.10	54.30
CDC42	chr1	22404951	22405096	0.00	100.00	100.00	100.00
CDC42	chr1	22408194	22408307	0.00	100.00	100.00	100.00
CDC42	chr1	22412911	22413061	0.00	100.00	100.00	100.00
CDC42	chr1	22413141	22413379	0.00	100.00	99.16	88.24
CDC42	chr1	22416415	22416542	0.00	100.00	100.00	100.00
CDC42	chr1	22417900	22418027	0.00	100.00	100.00	100.00
CDK13	chr7	39990220	39991471	0.00	71.70	39.09	33.97
CDK13	chr7	40027177	40027877	0.00	100.00	100.00	97.14
CDK13	chr7	40037072	40037283	0.00	100.00	100.00	100.00
CDK13	chr7	40038939	40039119	0.00	100.00	100.00	100.00
CDK13	chr7	40041439	40041650	0.00	100.00	100.00	94.79
CDK13	chr7	40085414	40085644	0.00	100.00	100.00	97.39
CDK13	chr7	40087399	40087496	0.00	100.00	100.00	100.00
CDK13	chr7	40102404	40102546	0.00	100.00	100.00	100.00
CDK13	chr7	40102601	40102719	0.00	100.00	100.00	100.00
CDK13	chr7	40117583	40117740	0.00	100.00	100.00	100.00
CDK13	chr7	40118298	40118470	0.00	100.00	100.00	100.00
CDK13	chr7	40127704	40127950	0.00	100.00	100.00	100.00
CDK13	chr7	40132363	40132856	0.00	100.00	100.00	94.12
CDK13	chr7	40132543	40132856	0.00	100.00	100.00	100.00
CDK13	chr7	40133708	40134596	0.00	100.00	100.00	100.00
CDK5R1	chr17	30814618	30815579	0.00	100.00	100.00	100.00
CDKL5	chrX	18525196	18525300	0.00	100.00	100.00	100.00
CDKL5	chrX	18528919	18528994	0.00	100.00	100.00	100.00
CDKL5	chrX	18582576	18582662	0.00	100.00	100.00	100.00
CDKL5	chrX	18593453	18593630	0.00	100.00	100.00	100.00
CDKL5	chrX	18597947	18598108	0.00	100.00	100.00	94.41
CDKL5	chrX	18599990	18600090	0.00	100.00	100.00	100.00
CDKL5	chrX	18602362	18602493	0.00	100.00	100.00	100.00
CDKL5	chrX	18606053	18606283	0.00	100.00	100.00	94.78
CDKL5	chrX	18613447	18613568	0.00	100.00	100.00	94.21
CDKL5	chrX	18616561	18616753	0.00	100.00	100.00	88.54
CDKL5	chrX	18622001	18623008	0.00	100.00	100.00	100.00
CDKL5	chrX	18626910	18627052	0.00	100.00	100.00	100.00
CDKL5	chrX	18627564	18627710	0.00	100.00	100.00	100.00
CDKL5	chrX	18631251	18631415	0.00	100.00	79.88	9.15
CDKL5	chrX	18637966	18638106	0.00	100.00	100.00	100.00
CDKL5	chrX	18643227	18643387	0.00	100.00	100.00	100.00
CDKL5	chrX	18646470	18646727	0.00	100.00	100.00	100.00
CDKL5	chrX	18664106	18664230	0.00	100.00	100.00	100.00
CDKL5	chrX	18668509	18668732	0.00	100.00	100.00	100.00
CDKL5	chrX	18671531	18671681	0.00	100.00	100.00	100.00
CDON	chr11	125830819	125831020	0.00	100.00	100.00	100.00
CDON	chr11	125831529	125831913	0.00	100.00	100.00	100.00
CDON	chr11	125831598	125831913	0.00	100.00	100.00	100.00
CDON	chr11	125848178	125848298	0.00	100.00	100.00	100.00
CDON	chr11	125850923	125851244	0.00	100.00	100.00	100.00
CDON	chr11	125853746	125854008	0.00	100.00	100.00	100.00
CDON	chr11	125859511	125859674	0.00	100.00	100.00	100.00
CDON	chr11	125864158	125864304	0.00	100.00	100.00	100.00
CDON	chr11	125864745	125864967	0.00	100.00	100.00	100.00
CDON	chr11	125867081	125867325	0.00	100.00	100.00	100.00
CDON	chr11	125871593	125871765	0.00	100.00	100.00	100.00
CDON	chr11	125873776	125873991	0.00	100.00	100.00	100.00
CDON	chr11	125875633	125875972	0.00	100.00	100.00	94.40
CDON	chr11	125880215	125880609	0.00	100.00	100.00	96.70
CDON	chr11	125885115	125885425	0.00	100.00	100.00	100.00
CDON	chr11	125886962	125887290	0.00	100.00	100.00	100.00
CDON	chr11	125888204	125888388	0.00	100.00	96.20	76.63
CDON	chr11	125889493	125889680	0.00	100.00	100.00	100.00
CDON	chr11	125891122	125891435	0.00	100.00	100.00	100.00
CDON	chr11	125893275	125893391	0.00	100.00	100.00	100.00
CHAMP1	chr13	115089297	115091773	0.00	100.00	100.00	100.00
CHD2	chr15	93444447	93444549	0.00	100.00	100.00	100.00
CHD2	chr15	93467530	93467802	0.00	100.00	100.00	100.00
CHD2	chr15	93470453	93470580	0.00	100.00	100.00	100.00
CHD2	chr15	93472239	93472341	0.00	100.00	100.00	100.00
CHD2	chr15	93480727	93480875	0.00	100.00	100.00	100.00
CHD2	chr15	93482787	93482968	0.00	100.00	100.00	100.00
CHD2	chr15	93485031	93485205	0.00	100.00	100.00	100.00
CHD2	chr15	93486052	93486318	0.00	100.00	100.00	99.25
CHD2	chr15	93487624	93487765	0.00	100.00	100.00	100.00
CHD2	chr15	93489030	93489115	0.00	100.00	100.00	0.00
CHD2	chr15	93489247	93489466	0.00	100.00	100.00	100.00
CHD2	chr15	93492161	93492326	0.00	100.00	100.00	100.00
CHD2	chr15	93492161	93492327	0.00	100.00	100.00	100.00
CHD2	chr15	93496566	93496823	0.00	100.00	100.00	97.28
CHD2	chr15	93498632	93498762	0.00	100.00	100.00	100.00
CHD2	chr15	93499668	93499899	0.00	100.00	99.13	83.98
CHD2	chr15	93510534	93510763	0.00	100.00	100.00	100.00
CHD2	chr15	93514974	93515177	0.00	100.00	100.00	100.00
CHD2	chr15	93515474	93515667	0.00	100.00	100.00	100.00
CHD2	chr15	93518088	93518200	0.00	100.00	100.00	100.00
CHD2	chr15	93521443	93521633	0.00	100.00	100.00	100.00
CHD2	chr15	93522344	93522533	0.00	100.00	100.00	100.00
CHD2	chr15	93524024	93524161	0.00	100.00	100.00	100.00
CHD2	chr15	93524574	93524707	0.00	100.00	100.00	100.00
CHD2	chr15	93527539	93527750	0.00	100.00	100.00	100.00
CHD2	chr15	93528707	93528923	0.00	100.00	100.00	100.00
CHD2	chr15	93534685	93534767	0.00	100.00	100.00	98.78
CHD2	chr15	93536068	93536248	0.00	100.00	100.00	100.00
CHD2	chr15	93540166	93540345	0.00	100.00	100.00	100.00
CHD2	chr15	93540462	93540653	0.00	100.00	100.00	100.00
CHD2	chr15	93541708	93541871	0.00	100.00	100.00	100.00
CHD2	chr15	93543721	93543890	0.00	100.00	100.00	100.00
CHD2	chr15	93545386	93545567	0.00	100.00	100.00	100.00
CHD2	chr15	93547826	93548001	0.00	100.00	100.00	100.00
CHD2	chr15	93552354	93552573	0.00	100.00	100.00	100.00
CHD2	chr15	93555554	93555694	0.00	100.00	100.00	100.00
CHD2	chr15	93557905	93558159	0.00	100.00	100.00	100.00
CHD2	chr15	93563221	93563508	0.00	100.00	100.00	100.00
CHD2	chr15	93567581	93567952	0.00	100.00	100.00	100.00
CHD4	chr12	6679824	6679879	0.00	100.00	100.00	100.00
CHD4	chr12	6680014	6680218	0.00	100.00	100.00	100.00
CHD4	chr12	6682219	6682455	0.00	100.00	100.00	100.00
CHD4	chr12	6686930	6687103	0.00	100.00	100.00	100.00
CHD4	chr12	6687174	6687323	0.00	100.00	100.00	100.00
CHD4	chr12	6687554	6687732	0.00	100.00	100.00	100.00
CHD4	chr12	6687991	6688103	0.00	100.00	100.00	100.00
CHD4	chr12	6690189	6690359	0.00	100.00	100.00	100.00
CHD4	chr12	6690436	6690574	0.00	100.00	100.00	100.00
CHD4	chr12	6690794	6691000	0.00	100.00	100.00	100.00
CHD4	chr12	6691282	6691467	0.00	100.00	100.00	100.00
CHD4	chr12	6691760	6691934	0.00	100.00	100.00	100.00
CHD4	chr12	6691993	6692122	0.00	100.00	100.00	100.00
CHD4	chr12	6692172	6692299	0.00	100.00	100.00	100.00
CHD4	chr12	6692343	6692564	0.00	100.00	100.00	100.00
CHD4	chr12	6696529	6696745	0.00	100.00	100.00	100.00
CHD4	chr12	6696857	6697135	0.00	100.00	100.00	100.00
CHD4	chr12	6697443	6697608	0.00	100.00	100.00	100.00
CHD4	chr12	6700611	6700769	0.00	100.00	100.00	100.00
CHD4	chr12	6700839	6701011	0.00	100.00	100.00	100.00
CHD4	chr12	6701061	6701243	0.00	100.00	100.00	100.00
CHD4	chr12	6701538	6701752	0.00	100.00	100.00	100.00
CHD4	chr12	6701841	6702003	0.00	100.00	100.00	100.00
CHD4	chr12	6702236	6702414	0.00	100.00	100.00	100.00
CHD4	chr12	6702561	6702802	0.00	100.00	100.00	100.00
CHD4	chr12	6703604	6703836	0.00	100.00	100.00	100.00
CHD4	chr12	6704479	6704616	0.00	100.00	100.00	100.00
CHD4	chr12	6705151	6705323	0.00	100.00	100.00	100.00
CHD4	chr12	6707039	6707285	0.00	100.00	100.00	100.00
CHD4	chr12	6707367	6707611	0.00	100.00	100.00	100.00
CHD4	chr12	6708918	6709198	0.00	100.00	100.00	100.00
CHD4	chr12	6709362	6709581	0.00	100.00	100.00	100.00
CHD4	chr12	6709679	6709855	0.00	100.00	100.00	100.00
CHD4	chr12	6710071	6710239	0.00	100.00	100.00	100.00
CHD4	chr12	6710434	6710716	0.00	100.00	100.00	100.00
CHD4	chr12	6710793	6710952	0.00	100.00	100.00	100.00
CHD4	chr12	6711105	6711361	0.00	100.00	100.00	100.00
CHD4	chr12	6711521	6711683	0.00	100.00	100.00	100.00
CHD4	chr12	6715419	6715559	0.00	100.00	0.00	0.00
CHD7	chr8	61653971	61655676	0.00	100.00	100.00	100.00
CHD7	chr8	61693538	61694009	0.00	100.00	87.05	72.40
CHD7	chr8	61707524	61707706	0.00	100.00	100.00	100.00
CHD7	chr8	61712926	61713104	0.00	100.00	100.00	100.00
CHD7	chr8	61714066	61714172	0.00	100.00	100.00	100.00
CHD7	chr8	61720755	61720851	0.00	100.00	100.00	100.00
CHD7	chr8	61728925	61729080	0.00	100.00	100.00	100.00
CHD7	chr8	61732545	61732669	0.00	100.00	100.00	100.00
CHD7	chr8	61734328	61734506	0.00	100.00	100.00	100.00
CHD7	chr8	61734562	61734724	0.00	100.00	100.00	100.00
CHD7	chr8	61735041	61735325	0.00	100.00	100.00	100.00
CHD7	chr8	61736378	61736595	0.00	100.00	100.00	99.54
CHD7	chr8	61741201	61741385	0.00	100.00	100.00	100.00
CHD7	chr8	61742860	61743156	0.00	100.00	100.00	84.46
CHD7	chr8	61748611	61748862	0.00	100.00	100.00	100.00
CHD7	chr8	61749355	61749591	0.00	100.00	100.00	92.37
CHD7	chr8	61750206	61750414	0.00	100.00	100.00	96.63
CHD7	chr8	61750614	61750834	0.00	100.00	100.00	100.00
CHD7	chr8	61754182	61754333	0.00	100.00	100.00	100.00
CHD7	chr8	61754385	61754631	0.00	100.00	100.00	100.00
CHD7	chr8	61757402	61757642	0.00	100.00	100.00	91.67
CHD7	chr8	61757788	61757988	0.00	100.00	100.00	100.00
CHD7	chr8	61761053	61761183	0.00	100.00	100.00	100.00
CHD7	chr8	61761589	61761733	0.00	100.00	100.00	100.00
CHD7	chr8	61763031	61763201	0.00	100.00	100.00	100.00
CHD7	chr8	61763570	61763683	0.00	100.00	100.00	100.00
CHD7	chr8	61763800	61763898	0.00	100.00	100.00	100.00
CHD7	chr8	61764557	61764826	0.00	100.00	96.28	91.45
CHD7	chr8	61765036	61765285	0.00	100.00	100.00	100.00
CHD7	chr8	61765367	61766079	0.00	100.00	100.00	100.00
CHD7	chr8	61766901	61767102	0.00	100.00	100.00	100.00
CHD7	chr8	61768513	61768781	0.00	100.00	100.00	98.51
CHD7	chr8	61768983	61769467	0.00	100.00	100.00	94.83
CHD7	chr8	61773442	61773704	0.00	100.00	98.09	82.44
CHD7	chr8	61774734	61774915	0.00	100.00	100.00	100.00
CHD7	chr8	61775086	61775231	0.00	100.00	100.00	100.00
CHD7	chr8	61777554	61778509	0.00	100.00	100.00	100.00
CHD8	chr14	21853754	21854355	0.00	100.00	100.00	100.00
CHD8	chr14	21859085	21859242	0.00	100.00	100.00	100.00
CHD8	chr14	21859601	21859821	0.00	100.00	100.00	100.00
CHD8	chr14	21859971	21860125	0.00	100.00	100.00	100.00
CHD8	chr14	21860645	21860988	0.00	100.00	100.00	100.00
CHD8	chr14	21861244	21861433	0.00	100.00	100.00	100.00
CHD8	chr14	21861614	21862374	0.00	100.00	100.00	100.00
CHD8	chr14	21862415	21862664	0.00	100.00	100.00	100.00
CHD8	chr14	21863050	21863298	0.00	100.00	100.00	100.00
CHD8	chr14	21863436	21863531	0.00	100.00	100.00	100.00
CHD8	chr14	21863955	21864071	0.00	100.00	100.00	100.00
CHD8	chr14	21865961	21866131	0.00	100.00	100.00	100.00
CHD8	chr14	21867740	21867884	0.00	100.00	100.00	100.00
CHD8	chr14	21868119	21868249	0.00	100.00	100.00	100.00
CHD8	chr14	21868289	21868486	0.00	100.00	100.00	100.00
CHD8	chr14	21868551	21868791	0.00	100.00	95.83	83.33
CHD8	chr14	21869013	21869250	0.00	100.00	100.00	100.00
CHD8	chr14	21869541	21869692	0.00	100.00	100.00	100.00
CHD8	chr14	21870095	21870315	0.00	100.00	100.00	100.00
CHD8	chr14	21870474	21870682	0.00	100.00	100.00	100.00
CHD8	chr14	21871155	21871391	0.00	100.00	100.00	100.00
CHD8	chr14	21871591	21871842	0.00	100.00	100.00	100.00
CHD8	chr14	21873347	21873643	0.00	100.00	100.00	99.66
CHD8	chr14	21873859	21874043	0.00	100.00	100.00	100.00
CHD8	chr14	21874994	21875211	0.00	100.00	100.00	100.00
CHD8	chr14	21876450	21876734	0.00	100.00	100.00	100.00
CHD8	chr14	21876842	21877004	0.00	100.00	100.00	100.00
CHD8	chr14	21877989	21878167	0.00	100.00	100.00	100.00
CHD8	chr14	21881051	21881175	0.00	100.00	100.00	100.00
CHD8	chr14	21882439	21882597	0.00	100.00	100.00	100.00
CHD8	chr14	21883076	21883172	0.00	100.00	100.00	89.58
CHD8	chr14	21883712	21883821	0.00	100.00	100.00	100.00
CHD8	chr14	21883863	21884086	0.00	100.00	100.00	100.00
CHD8	chr14	21894266	21894421	0.00	100.00	100.00	100.00
CHD8	chr14	21896007	21896433	0.00	100.00	100.00	100.00
CHD8	chr14	21897102	21897514	0.00	100.00	100.00	98.79
CHD8	chr14	21898939	21899822	0.00	100.00	100.00	100.00
CHD8	chr14	21899949	21899995	0.00	100.00	100.00	100.00
CHMP7	chr8	23104188	23104527	0.00	100.00	95.87	90.86
CHMP7	chr8	23106702	23106914	0.00	100.00	100.00	100.00
CHMP7	chr8	23112739	23112965	0.00	100.00	100.00	100.00
CHMP7	chr8	23113952	23114126	0.00	100.00	100.00	100.00
CHMP7	chr8	23115525	23115614	0.00	100.00	100.00	100.00
CHMP7	chr8	23115822	23115982	0.00	100.00	100.00	100.00
CHMP7	chr8	23116224	23116363	0.00	100.00	100.00	100.00
CHMP7	chr8	23116558	23116659	0.00	100.00	100.00	100.00
CHMP7	chr8	23117636	23117856	0.00	100.00	100.00	100.00
CHMP7	chr8	23118030	23118129	0.00	100.00	100.00	100.00
CHRNA4	chr20	61978072	61978235	0.00	100.00	100.00	100.00
CHRNA4	chr20	61980984	61982254	0.00	100.00	100.00	100.00
CHRNA4	chr20	61980984	61982399	0.00	100.00	100.00	100.00
CHRNA4	chr20	61987306	61987456	0.00	100.00	100.00	100.00
CHRNA4	chr20	61987702	61987787	0.00	100.00	100.00	100.00
CHRNA4	chr20	61990879	61991071	0.00	100.00	100.00	100.00
CHRNA4	chr20	61992421	61992537	0.00	100.00	100.00	100.00
CIC	chr19	42788836	42788943	0.00	100.00	100.00	100.00
CIC	chr19	42790902	42791092	0.00	100.00	100.00	100.00
CIC	chr19	42791137	42791412	0.00	100.00	100.00	100.00
CIC	chr19	42791451	42791621	0.00	100.00	100.00	100.00
CIC	chr19	42791676	42791899	0.00	100.00	100.00	100.00
CIC	chr19	42791941	42792147	0.00	100.00	100.00	100.00
CIC	chr19	42793019	42793262	0.00	100.00	100.00	95.47
CIC	chr19	42793312	42793578	0.00	100.00	100.00	100.00
CIC	chr19	42793979	42794123	0.00	100.00	100.00	100.00
CIC	chr19	42794364	42795638	0.00	100.00	100.00	100.00
CIC	chr19	42795689	42795917	0.00	100.00	100.00	100.00
CIC	chr19	42796217	42796379	0.00	100.00	100.00	100.00
CIC	chr19	42796431	42796638	0.00	100.00	100.00	100.00
CIC	chr19	42796697	42797031	0.00	100.00	100.00	100.00
CIC	chr19	42797087	42797453	0.00	100.00	100.00	100.00
CIC	chr19	42797723	42798008	0.00	100.00	100.00	100.00
CIC	chr19	42798066	42798261	0.00	100.00	100.00	100.00
CIC	chr19	42798304	42798476	0.00	100.00	100.00	100.00
CIC	chr19	42798735	42798907	0.00	100.00	100.00	100.00
CIC	chr19	42798955	42799360	0.00	100.00	100.00	96.79
CLCN4	chrX	10153052	10153236	0.00	100.00	100.00	100.00
CLCN4	chrX	10155534	10155674	0.00	100.00	100.00	100.00
CLCN4	chrX	10162930	10163158	0.00	100.00	100.00	100.00
CLCN4	chrX	10162968	10163158	0.00	100.00	100.00	100.00
CLCN4	chrX	10165958	10166121	0.00	100.00	100.00	100.00
CLCN4	chrX	10174377	10174624	0.00	100.00	100.00	100.00
CLCN4	chrX	10174715	10174836	0.00	100.00	100.00	100.00
CLCN4	chrX	10176064	10176650	0.00	100.00	100.00	100.00
CLCN4	chrX	10180486	10180713	0.00	100.00	100.00	100.00
CLCN4	chrX	10181700	10182139	0.00	100.00	95.67	84.05
CLCN4	chrX	10188680	10188937	0.00	100.00	100.00	100.00
CLCN4	chrX	10201513	10201641	0.00	100.00	100.00	100.00
CLIC2	chrX	154507174	154507373	0.00	100.00	100.00	92.96
CLIC2	chrX	154508417	154508639	0.00	100.00	100.00	95.05
CLIC2	chrX	154509230	154509377	0.00	100.00	100.00	100.00
CLIC2	chrX	154528077	154528243	0.00	100.00	100.00	100.00
CLIC2	chrX	154528328	154528478	0.00	100.00	100.00	100.00
CLIC2	chrX	154563659	154563756	0.00	100.00	100.00	100.00
CLTC	chr17	57697472	57697554	0.00	100.00	100.00	100.00
CLTC	chr17	57721616	57721864	0.00	100.00	98.79	85.48
CLTC	chr17	57724738	57725047	0.00	100.00	100.00	100.00
CLTC	chr17	57725580	57725782	0.00	100.00	100.00	100.00
CLTC	chr17	57728543	57728697	0.00	100.00	100.00	100.00
CLTC	chr17	57733194	57733408	0.00	100.00	88.79	71.50
CLTC	chr17	57737731	57737969	0.00	100.00	100.00	100.00
CLTC	chr17	57738783	57739024	0.00	100.00	100.00	100.00
CLTC	chr17	57741182	57741375	0.00	100.00	100.00	84.46
CLTC	chr17	57742127	57742290	0.00	100.00	100.00	100.00
CLTC	chr17	57743443	57743621	0.00	100.00	100.00	100.00
CLTC	chr17	57743820	57744025	0.00	100.00	100.00	100.00
CLTC	chr17	57744137	57744358	0.00	100.00	100.00	100.00
CLTC	chr17	57746117	57746321	0.00	100.00	100.00	100.00
CLTC	chr17	57750987	57751153	0.00	100.00	100.00	72.89
CLTC	chr17	57752041	57752224	0.00	100.00	100.00	97.81
CLTC	chr17	57754294	57754569	0.00	100.00	100.00	100.00
CLTC	chr17	57756737	57756900	0.00	100.00	100.00	100.00
CLTC	chr17	57758252	57758438	0.00	100.00	100.00	100.00
CLTC	chr17	57758635	57758859	0.00	100.00	100.00	100.00
CLTC	chr17	57758987	57759220	0.00	100.00	100.00	100.00
CLTC	chr17	57759611	57759809	0.00	100.00	100.00	100.00
CLTC	chr17	57759969	57760174	0.00	100.00	100.00	100.00
CLTC	chr17	57760247	57760395	0.00	100.00	100.00	100.00
CLTC	chr17	57760435	57760643	0.00	100.00	100.00	100.00
CLTC	chr17	57760727	57760917	0.00	100.00	100.00	100.00
CLTC	chr17	57760965	57761137	0.00	100.00	100.00	100.00
CLTC	chr17	57761215	57761366	0.00	100.00	100.00	100.00
CLTC	chr17	57762396	57762607	0.00	100.00	100.00	92.42
CLTC	chr17	57762927	57763189	0.00	100.00	99.62	92.75
CLTC	chr17	57767976	57768092	0.00	100.00	100.00	100.00
CLTC	chr17	57771068	57771230	0.00	100.00	100.00	100.00
CNKSR2	chrX	21392995	21393099	0.00	100.00	100.00	100.00
CNKSR2	chrX	21444594	21444798	0.00	100.00	100.00	97.55
CNKSR2	chrX	21450709	21450952	0.00	100.00	100.00	89.30
CNKSR2	chrX	21458791	21458919	0.00	100.00	100.00	93.75
CNKSR2	chrX	21488863	21488945	0.00	100.00	0.00	0.00
CNKSR2	chrX	21508556	21508716	0.00	100.00	100.00	100.00
CNKSR2	chrX	21515884	21515984	0.00	100.00	0.00	0.00
CNKSR2	chrX	21519617	21519726	0.00	100.00	100.00	100.00
CNKSR2	chrX	21534582	21534769	0.00	100.00	100.00	100.00
CNKSR2	chrX	21544964	21545138	0.00	100.00	100.00	100.00
CNKSR2	chrX	21549953	21550205	0.00	100.00	70.24	42.46
CNKSR2	chrX	21579568	21579698	0.00	100.00	100.00	90.77
CNKSR2	chrX	21581335	21581590	0.00	100.00	90.98	72.94
CNKSR2	chrX	21608669	21608758	0.00	100.00	100.00	100.00
CNKSR2	chrX	21609119	21609332	0.00	100.00	100.00	96.24
CNKSR2	chrX	21613071	21613185	0.00	100.00	100.00	100.00
CNKSR2	chrX	21613421	21613533	0.00	100.00	100.00	100.00
CNKSR2	chrX	21619379	21619487	0.00	100.00	100.00	74.07
CNKSR2	chrX	21624876	21625017	0.00	100.00	100.00	100.00
CNKSR2	chrX	21627168	21627755	0.00	100.00	100.00	100.00
CNKSR2	chrX	21659630	21659672	0.00	100.00	100.00	100.00
CNKSR2	chrX	21666928	21667165	0.00	100.00	91.14	70.04
CNKSR2	chrX	21670403	21670656	0.00	100.00	100.00	92.49
CNNM2	chr10	104678217	104679878	0.00	100.00	100.00	96.93
CNNM2	chr10	104687081	104687156	0.00	100.00	100.00	100.00
CNNM2	chr10	104809443	104809627	0.00	100.00	100.00	100.00
CNNM2	chr10	104814065	104814243	0.00	100.00	100.00	100.00
CNNM2	chr10	104816531	104816741	0.00	100.00	100.00	100.00
CNNM2	chr10	104828365	104828499	0.00	100.00	100.00	100.00
CNNM2	chr10	104831510	104831616	0.00	100.00	100.00	100.00
CNNM2	chr10	104835822	104836047	0.00	100.00	100.00	100.00
CNNM2	chr10	104836707	104836954	0.00	100.00	100.00	100.00
CNOT1	chr16	58554844	58554960	0.00	100.00	100.00	100.00
CNOT1	chr16	58555066	58555241	0.00	100.00	100.00	100.00
CNOT1	chr16	58557253	58557426	0.00	100.00	100.00	100.00
CNOT1	chr16	58559062	58559283	0.00	100.00	100.00	100.00
CNOT1	chr16	58559872	58560062	0.00	100.00	100.00	100.00
CNOT1	chr16	58562358	58562572	0.00	100.00	100.00	92.99
CNOT1	chr16	58564129	58564271	0.00	100.00	100.00	100.00
CNOT1	chr16	58565841	58565999	0.00	100.00	100.00	100.00
CNOT1	chr16	58566115	58566319	0.00	100.00	100.00	100.00
CNOT1	chr16	58568030	58568319	0.00	100.00	100.00	100.00
CNOT1	chr16	58570872	58571144	0.00	100.00	100.00	100.00
CNOT1	chr16	58571774	58571984	0.00	100.00	100.00	100.00
CNOT1	chr16	58572041	58572190	0.00	100.00	100.00	100.00
CNOT1	chr16	58572655	58572838	0.00	100.00	100.00	100.00
CNOT1	chr16	58573651	58573883	0.00	100.00	100.00	100.00
CNOT1	chr16	58575384	58575544	0.00	100.00	100.00	100.00
CNOT1	chr16	58576114	58576259	0.00	100.00	100.00	100.00
CNOT1	chr16	58576311	58576492	0.00	100.00	100.00	100.00
CNOT1	chr16	58577271	58577827	0.00	100.00	100.00	100.00
CNOT1	chr16	58577490	58577827	0.00	100.00	100.00	100.00
CNOT1	chr16	58579244	58579415	0.00	100.00	100.00	100.00
CNOT1	chr16	58580204	58580422	0.00	100.00	100.00	100.00
CNOT1	chr16	58580555	58580673	0.00	100.00	100.00	100.00
CNOT1	chr16	58581069	58581220	0.00	100.00	100.00	100.00
CNOT1	chr16	58581449	58581606	0.00	100.00	100.00	100.00
CNOT1	chr16	58583602	58583822	0.00	100.00	100.00	100.00
CNOT1	chr16	58585015	58585196	0.00	100.00	100.00	99.45
CNOT1	chr16	58585472	58585743	0.00	100.00	100.00	100.00
CNOT1	chr16	58587665	58587784	0.00	100.00	100.00	100.00
CNOT1	chr16	58589134	58589461	0.00	100.00	100.00	93.58
CNOT1	chr16	58589667	58589832	0.00	100.00	100.00	100.00
CNOT1	chr16	58590730	58590917	0.00	100.00	100.00	100.00
CNOT1	chr16	58590745	58590917	0.00	100.00	100.00	100.00
CNOT1	chr16	58592356	58592598	0.00	100.00	100.00	100.00
CNOT1	chr16	58594095	58594286	0.00	100.00	100.00	100.00
CNOT1	chr16	58608492	58608684	0.00	100.00	100.00	100.00
CNOT1	chr16	58608890	58609053	0.00	100.00	100.00	100.00
CNOT1	chr16	58610346	58610506	0.00	100.00	100.00	100.00
CNOT1	chr16	58612582	58612863	0.00	100.00	100.00	100.00
CNOT1	chr16	58614516	58614684	0.00	100.00	100.00	100.00
CNOT1	chr16	58615228	58615439	0.00	100.00	100.00	100.00
CNOT1	chr16	58616676	58616827	0.00	100.00	100.00	100.00
CNOT1	chr16	58616939	58617106	0.00	100.00	100.00	100.00
CNOT1	chr16	58619221	58619430	0.00	100.00	100.00	100.00
CNOT1	chr16	58620428	58620672	0.00	100.00	100.00	97.95
CNOT1	chr16	58621084	58621179	0.00	100.00	100.00	100.00
CNOT1	chr16	58621228	58621337	0.00	100.00	100.00	100.00
CNOT1	chr16	58621663	58621802	0.00	100.00	100.00	100.00
CNOT1	chr16	58622682	58622830	0.00	100.00	100.00	100.00
CNOT1	chr16	58633119	58633261	0.00	100.00	100.00	100.00
CNOT2	chr12	70671986	70672074	0.00	100.00	100.00	100.00
CNOT2	chr12	70704654	70704817	0.00	100.00	100.00	100.00
CNOT2	chr12	70713057	70713164	0.00	100.00	100.00	100.00
CNOT2	chr12	70723182	70723370	0.00	100.00	100.00	100.00
CNOT2	chr12	70724046	70724269	0.00	100.00	100.00	100.00
CNOT2	chr12	70726526	70726646	0.00	100.00	100.00	100.00
CNOT2	chr12	70729197	70729363	0.00	100.00	100.00	100.00
CNOT2	chr12	70731148	70731313	0.00	100.00	100.00	100.00
CNOT2	chr12	70732202	70732363	0.00	100.00	100.00	100.00
CNOT2	chr12	70732425	70732622	0.00	100.00	100.00	100.00
CNOT2	chr12	70735866	70735968	0.00	100.00	100.00	100.00
CNOT2	chr12	70736017	70736107	0.00	100.00	100.00	100.00
CNOT2	chr12	70737887	70738028	0.00	100.00	100.00	100.00
CNOT2	chr12	70739939	70740124	0.00	100.00	100.00	100.00
CNOT2	chr12	70747588	70747712	0.00	100.00	100.00	100.00
CNTN4	chr3	2613167	2613262	0.00	100.00	100.00	100.00
CNTN4	chr3	2777878	2778045	0.00	100.00	100.00	100.00
CNTN4	chr3	2787185	2787401	0.00	100.00	100.00	100.00
CNTN4	chr3	2861149	2861285	0.00	100.00	100.00	100.00
CNTN4	chr3	2908415	2908653	0.00	100.00	94.12	75.21
CNTN4	chr3	2924808	2924951	0.00	100.00	100.00	100.00
CNTN4	chr3	2928703	2928928	0.00	100.00	100.00	100.00
CNTN4	chr3	2942348	2942525	0.00	100.00	100.00	100.00
CNTN4	chr3	2942392	2942525	0.00	100.00	100.00	100.00
CNTN4	chr3	2944539	2944709	0.00	100.00	100.00	100.00
CNTN4	chr3	2967292	2967483	0.00	100.00	100.00	100.00
CNTN4	chr3	3030008	3030176	0.00	100.00	100.00	100.00
CNTN4	chr3	3067765	3067981	0.00	100.00	100.00	100.00
CNTN4	chr3	3072518	3072679	0.00	100.00	100.00	100.00
CNTN4	chr3	3072521	3072679	0.00	100.00	100.00	100.00
CNTN4	chr3	3076295	3076494	0.00	100.00	100.00	100.00
CNTN4	chr3	3078842	3079032	0.00	100.00	100.00	100.00
CNTN4	chr3	3080596	3080707	0.00	100.00	100.00	100.00
CNTN4	chr3	3081700	3081975	0.00	100.00	100.00	100.00
CNTN4	chr3	3083973	3084126	0.00	100.00	100.00	100.00
CNTN4	chr3	3084640	3084867	0.00	100.00	100.00	100.00
CNTN4	chr3	3085255	3085408	0.00	100.00	100.00	100.00
CNTN4	chr3	3095470	3095679	0.00	100.00	100.00	100.00
CNTN4	chr3	3097783	3097921	0.00	100.00	100.00	100.00
CNTNAP2	chr7	145813948	145814085	0.00	100.00	100.00	100.00
CNTNAP2	chr7	146471342	146471493	0.00	100.00	100.00	100.00
CNTNAP2	chr7	146536782	146537016	0.00	100.00	100.00	100.00
CNTNAP2	chr7	146740978	146741166	0.00	100.00	100.00	100.00
CNTNAP2	chr7	146805218	146805462	0.00	100.00	100.00	97.13
CNTNAP2	chr7	146818050	146818275	0.00	100.00	100.00	100.00
CNTNAP2	chr7	146825764	146825948	0.00	100.00	100.00	100.00
CNTNAP2	chr7	146829316	146829621	0.00	100.00	100.00	100.00
CNTNAP2	chr7	146997212	146997402	0.00	100.00	100.00	100.00
CNTNAP2	chr7	147092680	147092892	0.00	100.00	100.00	100.00
CNTNAP2	chr7	147183006	147183153	0.00	100.00	100.00	100.00
CNTNAP2	chr7	147259209	147259369	0.00	100.00	100.00	100.00
CNTNAP2	chr7	147336177	147336418	0.00	100.00	100.00	100.00
CNTNAP2	chr7	147600636	147600833	0.00	100.00	100.00	100.00
CNTNAP2	chr7	147674933	147675101	0.00	100.00	100.00	100.00
CNTNAP2	chr7	147815189	147815400	0.00	100.00	100.00	100.00
CNTNAP2	chr7	147844562	147844821	0.00	100.00	100.00	97.30
CNTNAP2	chr7	147869313	147869590	0.00	100.00	100.00	100.00
CNTNAP2	chr7	147914359	147914636	0.00	100.00	100.00	100.00
CNTNAP2	chr7	147926717	147926891	0.00	100.00	100.00	100.00
CNTNAP2	chr7	147964104	147964238	0.00	100.00	100.00	100.00
CNTNAP2	chr7	148080720	148081000	0.00	100.00	100.00	100.00
CNTNAP2	chr7	148106462	148106583	0.00	100.00	100.00	100.00
CNTNAP2	chr7	148112488	148112725	0.00	100.00	100.00	100.00
COG4	chr16	70514895	70515067	0.00	100.00	100.00	100.00
COG4	chr16	70515241	70515410	0.00	100.00	100.00	100.00
COG4	chr16	70515646	70515788	0.00	100.00	100.00	100.00
COG4	chr16	70515974	70516098	0.00	100.00	100.00	100.00
COG4	chr16	70516611	70516744	0.00	100.00	100.00	100.00
COG4	chr16	70517735	70517892	0.00	100.00	100.00	100.00
COG4	chr16	70524212	70524315	0.00	100.00	100.00	100.00
COG4	chr16	70530148	70530354	0.00	100.00	100.00	100.00
COG4	chr16	70531103	70531310	0.00	100.00	100.00	100.00
COG4	chr16	70531819	70531978	0.00	100.00	100.00	100.00
COG4	chr16	70534840	70535014	0.00	100.00	100.00	100.00
COG4	chr16	70542288	70542387	0.00	100.00	100.00	100.00
COG4	chr16	70543113	70543311	0.00	100.00	100.00	100.00
COG4	chr16	70543798	70543944	0.00	100.00	100.00	100.00
COG4	chr16	70546121	70546355	0.00	100.00	100.00	100.00
COG4	chr16	70548217	70548432	0.00	100.00	100.00	100.00
COG4	chr16	70551508	70551663	0.00	100.00	100.00	100.00
COG4	chr16	70553531	70553654	0.00	100.00	100.00	100.00
COG4	chr16	70557255	70557466	0.00	100.00	100.00	100.00
COL4A3BP	chr5	74675153	74675318	0.00	100.00	100.00	100.00
COL4A3BP	chr5	74676876	74677046	0.00	100.00	100.00	100.00
COL4A3BP	chr5	74677753	74677922	0.00	100.00	100.00	100.00
COL4A3BP	chr5	74680446	74680557	0.00	100.00	100.00	100.00
COL4A3BP	chr5	74681706	74681879	0.00	100.00	100.00	100.00
COL4A3BP	chr5	74685396	74685532	0.00	100.00	100.00	100.00
COL4A3BP	chr5	74695114	74695232	0.00	100.00	100.00	100.00
COL4A3BP	chr5	74696009	74696142	0.00	100.00	100.00	100.00
COL4A3BP	chr5	74698776	74698903	0.00	100.00	100.00	100.00
COL4A3BP	chr5	74706815	74706948	0.00	100.00	100.00	100.00
COL4A3BP	chr5	74712680	74712878	0.00	100.00	100.00	100.00
COL4A3BP	chr5	74715145	74715269	0.00	100.00	100.00	100.00
COL4A3BP	chr5	74721165	74721344	0.00	100.00	100.00	100.00
COL4A3BP	chr5	74722175	74722323	0.00	100.00	100.00	100.00
COL4A3BP	chr5	74754869	74755026	0.00	100.00	100.00	100.00
COL4A3BP	chr5	74801786	74801961	0.00	100.00	100.00	100.00
COL4A3BP	chr5	74806916	74807052	0.00	100.00	100.00	100.00
COL4A3BP	chr5	74806916	74807350	0.00	100.00	97.24	88.02
COL4A3BP	chr5	74807563	74807689	0.00	100.00	100.00	100.00
CREBBP	chr16	3777701	3779895	0.00	100.00	100.00	100.00
CREBBP	chr16	3781172	3781494	0.00	100.00	100.00	100.00
CREBBP	chr16	3781756	3781958	0.00	100.00	100.00	100.00
CREBBP	chr16	3786016	3786224	0.00	100.00	100.00	100.00
CREBBP	chr16	3786630	3786836	0.00	100.00	100.00	100.00
CREBBP	chr16	3788539	3788693	0.00	100.00	100.00	100.00
CREBBP	chr16	3789558	3789745	0.00	100.00	100.00	100.00
CREBBP	chr16	3790379	3790570	0.00	100.00	100.00	100.00
CREBBP	chr16	3794874	3794982	0.00	100.00	100.00	100.00
CREBBP	chr16	3795257	3795375	0.00	100.00	100.00	100.00
CREBBP	chr16	3799607	3799704	0.00	100.00	100.00	100.00
CREBBP	chr16	3801706	3801827	0.00	100.00	100.00	100.00
CREBBP	chr16	3807268	3807397	0.00	100.00	100.00	100.00
CREBBP	chr16	3807789	3808069	0.00	100.00	100.00	100.00
CREBBP	chr16	3808834	3808993	0.00	100.00	100.00	100.00
CREBBP	chr16	3817700	3817930	0.00	100.00	100.00	100.00
CREBBP	chr16	3819154	3819374	0.00	100.00	100.00	100.00
CREBBP	chr16	3820550	3821007	0.00	100.00	100.00	100.00
CREBBP	chr16	3823731	3823951	0.00	100.00	100.00	100.00
CREBBP	chr16	3824549	3824714	0.00	100.00	100.00	100.00
CREBBP	chr16	3827593	3827678	0.00	100.00	100.00	100.00
CREBBP	chr16	3827991	3828203	0.00	100.00	100.00	100.00
CREBBP	chr16	3828680	3828838	0.00	100.00	100.00	100.00
CREBBP	chr16	3830712	3830899	0.00	100.00	100.00	100.00
CREBBP	chr16	3831184	3831327	0.00	100.00	100.00	100.00
CREBBP	chr16	3832664	3832947	0.00	100.00	100.00	100.00
CREBBP	chr16	3841961	3842115	0.00	100.00	100.00	100.00
CREBBP	chr16	3843366	3843647	0.00	100.00	100.00	100.00
CREBBP	chr16	3860583	3860800	0.00	100.00	100.00	100.00
CREBBP	chr16	3900277	3901030	0.00	100.00	100.00	100.00
CREBBP	chr16	3929812	3929937	0.00	100.00	100.00	100.00
CSNK2A1	chr20	464587	464740	0.00	100.00	100.00	78.43
CSNK2A1	chr20	466999	467126	0.00	100.00	100.00	100.00
CSNK2A1	chr20	468050	468239	0.00	100.00	100.00	100.00
CSNK2A1	chr20	469301	469442	0.00	100.00	100.00	80.14
CSNK2A1	chr20	470403	470545	0.00	100.00	100.00	100.00
CSNK2A1	chr20	472877	473028	0.00	100.00	100.00	100.00
CSNK2A1	chr20	476342	476466	0.00	100.00	100.00	100.00
CSNK2A1	chr20	478344	478402	0.00	100.00	100.00	100.00
CSNK2A1	chr20	478344	478444	0.00	100.00	100.00	100.00
CSNK2A1	chr20	479878	479969	0.00	100.00	100.00	100.00
CSNK2A1	chr20	480456	480598	0.00	100.00	100.00	100.00
CSNK2A1	chr20	485741	485893	0.00	100.00	100.00	100.00
CSNK2A1	chr20	489074	489215	0.00	100.00	100.00	100.00
CTBP1	chr4	1206010	1206231	0.00	0.00	0.00	0.00
CTBP1	chr4	1206680	1206838	0.00	100.00	100.00	100.00
CTBP1	chr4	1207245	1207413	0.00	100.00	100.00	100.00
CTBP1	chr4	1208110	1208281	0.00	100.00	100.00	100.00
CTBP1	chr4	1209758	1210013	0.00	100.00	100.00	100.00
CTBP1	chr4	1219127	1219374	0.00	100.00	100.00	100.00
CTBP1	chr4	1221966	1222151	0.00	100.00	100.00	100.00
CTBP1	chr4	1231950	1232145	0.00	100.00	100.00	100.00
CTBP1	chr4	1235092	1235139	0.00	100.00	100.00	100.00
CTBP1	chr4	1242683	1242763	0.00	0.00	0.00	0.00
CTCF	chr16	67644715	67645536	0.00	100.00	100.00	100.00
CTCF	chr16	67645833	67646044	0.00	100.00	100.00	100.00
CTCF	chr16	67650627	67650801	0.00	100.00	100.00	100.00
CTCF	chr16	67650659	67650801	0.00	100.00	100.00	100.00
CTCF	chr16	67654579	67654740	0.00	100.00	100.00	100.00
CTCF	chr16	67655324	67655514	0.00	100.00	100.00	100.00
CTCF	chr16	67660437	67660638	0.00	100.00	100.00	100.00
CTCF	chr16	67662252	67662475	0.00	100.00	100.00	100.00
CTCF	chr16	67663280	67663456	0.00	100.00	100.00	100.00
CTCF	chr16	67670572	67670774	0.00	100.00	100.00	100.00
CTCF	chr16	67671570	67671792	0.00	100.00	100.00	100.00
CTNNB1	chr3	41265539	41265592	0.00	100.00	100.00	100.00
CTNNB1	chr3	41265996	41266264	0.00	100.00	100.00	100.00
CTNNB1	chr3	41266424	41266718	0.00	100.00	100.00	100.00
CTNNB1	chr3	41266804	41267083	0.00	100.00	100.00	100.00
CTNNB1	chr3	41267130	41267372	0.00	100.00	100.00	100.00
CTNNB1	chr3	41268678	41268863	0.00	100.00	100.00	100.00
CTNNB1	chr3	41274811	41274955	0.00	100.00	100.00	100.00
CTNNB1	chr3	41274999	41275378	0.00	100.00	100.00	100.00
CTNNB1	chr3	41275609	41275808	0.00	100.00	100.00	100.00
CTNNB1	chr3	41277194	41277354	0.00	100.00	100.00	100.00
CTNNB1	chr3	41277819	41278010	0.00	100.00	100.00	100.00
CTNNB1	chr3	41278058	41278220	0.00	100.00	100.00	100.00
CTNNB1	chr3	41279486	41279587	0.00	100.00	100.00	100.00
CTNNB1	chr3	41280604	41280850	0.00	100.00	100.00	100.00
CTNND2	chr5	10973547	10973845	0.00	100.00	100.00	100.00
CTNND2	chr5	10981864	10981978	0.00	100.00	100.00	100.00
CTNND2	chr5	10988202	10988374	0.00	100.00	100.00	100.00
CTNND2	chr5	10992642	10992809	0.00	100.00	100.00	100.00
CTNND2	chr5	11018065	11018190	0.00	100.00	100.00	100.00
CTNND2	chr5	11022860	11023111	0.00	100.00	100.00	100.00
CTNND2	chr5	11082787	11082978	0.00	100.00	100.00	100.00
CTNND2	chr5	11098666	11098880	0.00	100.00	100.00	100.00
CTNND2	chr5	11110949	11111175	0.00	100.00	100.00	100.00
CTNND2	chr5	11117541	11117699	0.00	100.00	100.00	100.00
CTNND2	chr5	11159667	11159891	0.00	100.00	100.00	100.00
CTNND2	chr5	11199539	11199793	0.00	100.00	100.00	100.00
CTNND2	chr5	11236782	11236955	0.00	100.00	100.00	100.00
CTNND2	chr5	11346463	11346759	0.00	100.00	100.00	100.00
CTNND2	chr5	11364787	11365022	0.00	100.00	93.62	72.77
CTNND2	chr5	11384756	11385361	0.00	61.16	58.68	56.53
CTNND2	chr5	11397122	11397335	0.00	100.00	100.00	100.00
CTNND2	chr5	11411627	11411784	0.00	100.00	100.00	100.00
CTNND2	chr5	11412126	11412201	0.00	100.00	100.00	100.00
CTNND2	chr5	11565035	11565188	0.00	100.00	100.00	100.00
CTNND2	chr5	11732227	11732404	0.00	100.00	100.00	100.00
CTNND2	chr5	11903908	11903985	0.00	100.00	100.00	98.70
CUL4B	chrX	119660598	119660731	0.00	100.00	100.00	100.00
CUL4B	chrX	119663936	119664129	0.00	100.00	100.00	94.82
CUL4B	chrX	119666256	119666469	0.00	100.00	100.00	100.00
CUL4B	chrX	119668315	119668461	0.00	100.00	100.00	100.00
CUL4B	chrX	119669664	119669818	0.00	100.00	100.00	100.00
CUL4B	chrX	119670761	119670909	0.00	100.00	100.00	100.00
CUL4B	chrX	119671958	119672084	0.00	100.00	100.00	100.00
CUL4B	chrX	119672494	119672645	0.00	100.00	100.00	100.00
CUL4B	chrX	119673102	119673247	0.00	100.00	100.00	100.00
CUL4B	chrX	119674204	119674437	0.00	96.57	55.79	0.00
CUL4B	chrX	119675436	119675595	0.00	100.00	100.00	100.00
CUL4B	chrX	119676800	119676908	0.00	100.00	99.07	0.00
CUL4B	chrX	119677561	119677684	0.00	100.00	100.00	100.00
CUL4B	chrX	119677948	119678078	0.00	100.00	100.00	100.00
CUL4B	chrX	119678315	119678518	0.00	100.00	100.00	88.67
CUL4B	chrX	119679278	119679392	0.00	0.00	0.00	0.00
CUL4B	chrX	119680381	119680491	0.00	100.00	100.00	100.00
CUL4B	chrX	119680970	119681114	0.00	100.00	100.00	100.00
CUL4B	chrX	119691758	119691914	0.00	100.00	100.00	100.00
CUL4B	chrX	119693917	119694500	0.00	100.00	100.00	100.00
CUL4B	chrX	119693917	119694513	0.00	100.00	100.00	100.00
CUL4B	chrX	119708385	119708492	0.00	100.00	100.00	100.00
CUX2	chr12	111471961	111472064	0.00	100.00	100.00	100.00
CUX2	chr12	111651983	111652134	0.00	100.00	100.00	100.00
CUX2	chr12	111655673	111655761	0.00	100.00	100.00	100.00
CUX2	chr12	111701544	111701663	0.00	100.00	100.00	100.00
CUX2	chr12	111729201	111729376	0.00	100.00	100.00	100.00
CUX2	chr12	111731229	111731393	0.00	100.00	100.00	100.00
CUX2	chr12	111733116	111733233	0.00	100.00	100.00	100.00
CUX2	chr12	111734256	111734363	0.00	100.00	100.00	100.00
CUX2	chr12	111736324	111736413	0.00	100.00	100.00	100.00
CUX2	chr12	111741993	111742138	0.00	100.00	100.00	100.00
CUX2	chr12	111744704	111744936	0.00	100.00	100.00	100.00
CUX2	chr12	111744982	111745081	0.00	100.00	100.00	100.00
CUX2	chr12	111746068	111746157	0.00	100.00	100.00	100.00
CUX2	chr12	111746210	111746350	0.00	100.00	100.00	100.00
CUX2	chr12	111747824	111748506	0.00	100.00	100.00	96.77
CUX2	chr12	111749883	111750025	0.00	100.00	100.00	100.00
CUX2	chr12	111757795	111758599	0.00	100.00	100.00	100.00
CUX2	chr12	111760204	111760404	0.00	100.00	100.00	100.00
CUX2	chr12	111772224	111772534	0.00	100.00	100.00	100.00
CUX2	chr12	111776069	111776298	0.00	100.00	100.00	100.00
CUX2	chr12	111779563	111779877	0.00	100.00	100.00	100.00
CUX2	chr12	111785307	111786146	0.00	100.00	100.00	100.00
CYFIP2	chr5	156712351	156712508	0.00	100.00	100.00	100.00
CYFIP2	chr5	156714007	156714137	0.00	100.00	100.00	100.00
CYFIP2	chr5	156721771	156721886	0.00	100.00	100.00	100.00
CYFIP2	chr5	156723657	156723802	0.00	100.00	100.00	100.00
CYFIP2	chr5	156727702	156727924	0.00	100.00	100.00	100.00
CYFIP2	chr5	156729781	156729918	0.00	100.00	100.00	100.00
CYFIP2	chr5	156731225	156731394	0.00	100.00	100.00	100.00
CYFIP2	chr5	156734748	156734893	0.00	100.00	100.00	100.00
CYFIP2	chr5	156736730	156736862	0.00	100.00	100.00	100.00
CYFIP2	chr5	156738651	156738809	0.00	100.00	100.00	100.00
CYFIP2	chr5	156741331	156741491	0.00	100.00	100.00	100.00
CYFIP2	chr5	156741956	156742122	0.00	100.00	100.00	100.00
CYFIP2	chr5	156746749	156746956	0.00	100.00	100.00	100.00
CYFIP2	chr5	156747642	156747830	0.00	100.00	100.00	100.00
CYFIP2	chr5	156750908	156751102	0.00	100.00	100.00	100.00
CYFIP2	chr5	156752469	156752666	0.00	100.00	100.00	100.00
CYFIP2	chr5	156753158	156753295	0.00	100.00	100.00	100.00
CYFIP2	chr5	156754960	156755077	0.00	100.00	100.00	100.00
CYFIP2	chr5	156757729	156757878	0.00	100.00	100.00	100.00
CYFIP2	chr5	156760314	156760474	0.00	100.00	100.00	100.00
CYFIP2	chr5	156766044	156766284	0.00	100.00	100.00	100.00
CYFIP2	chr5	156768057	156768185	0.00	100.00	100.00	100.00
CYFIP2	chr5	156785992	156786176	0.00	100.00	100.00	100.00
CYFIP2	chr5	156787269	156787400	0.00	100.00	100.00	100.00
CYFIP2	chr5	156788455	156788626	0.00	100.00	100.00	100.00
CYFIP2	chr5	156809577	156809690	0.00	100.00	100.00	100.00
CYFIP2	chr5	156810252	156810387	0.00	100.00	100.00	100.00
CYFIP2	chr5	156816176	156816455	0.00	100.00	100.00	100.00
CYFIP2	chr5	156817508	156817696	0.00	100.00	100.00	100.00
CYFIP2	chr5	156819820	156820025	0.00	100.00	100.00	100.00
DCX	chrX	110544897	110544991	0.00	100.00	100.00	100.00
DCX	chrX	110555846	110555984	0.00	100.00	100.00	100.00
DCX	chrX	110555849	110555984	0.00	100.00	100.00	100.00
DCX	chrX	110574111	110574289	0.00	100.00	100.00	100.00
DCX	chrX	110574126	110574289	0.00	100.00	100.00	100.00
DCX	chrX	110576258	110576401	0.00	100.00	100.00	100.00
DCX	chrX	110644197	110644578	0.00	100.00	100.00	100.00
DCX	chrX	110653242	110653646	0.00	100.00	100.00	100.00
DCX	chrX	110653242	110653668	0.00	100.00	100.00	98.59
DCX	chrX	110653961	110654222	0.00	100.00	100.00	85.44
DDX3X	chrX	41193485	41193570	0.00	100.00	100.00	100.00
DDX3X	chrX	41196640	41196738	0.00	100.00	100.00	100.00
DDX3X	chrX	41198268	41198356	0.00	100.00	100.00	64.77
DDX3X	chrX	41200716	41200889	0.00	100.00	100.00	100.00
DDX3X	chrX	41201727	41201926	0.00	100.00	100.00	100.00
DDX3X	chrX	41201969	41202109	0.00	100.00	100.00	100.00
DDX3X	chrX	41202448	41202624	0.00	100.00	100.00	100.00
DDX3X	chrX	41202969	41203095	0.00	100.00	100.00	100.00
DDX3X	chrX	41203262	41203401	0.00	100.00	100.00	100.00
DDX3X	chrX	41203471	41203672	0.00	100.00	100.00	100.00
DDX3X	chrX	41204412	41204597	0.00	100.00	100.00	100.00
DDX3X	chrX	41204636	41204821	0.00	100.00	100.00	100.00
DDX3X	chrX	41205461	41205683	0.00	100.00	100.00	100.00
DDX3X	chrX	41205737	41205895	0.00	100.00	100.00	93.67
DDX3X	chrX	41206091	41206285	0.00	100.00	100.00	100.00
DDX3X	chrX	41206544	41206724	0.00	100.00	100.00	100.00
DDX3X	chrX	41206547	41206724	0.00	100.00	100.00	100.00
DDX3X	chrX	41206872	41206989	0.00	100.00	100.00	100.00
DDX6	chr11	118625403	118625616	0.00	100.00	100.00	100.00
DDX6	chr11	118626090	118626232	0.00	0.00	0.00	0.00
DDX6	chr11	118626948	118627052	0.00	100.00	100.00	100.00
DDX6	chr11	118627859	118628016	0.00	100.00	100.00	100.00
DDX6	chr11	118629462	118629631	0.00	100.00	100.00	100.00
DDX6	chr11	118630610	118630773	0.00	100.00	100.00	100.00
DDX6	chr11	118633900	118634035	0.00	100.00	100.00	100.00
DDX6	chr11	118635896	118636083	0.00	100.00	100.00	100.00
DDX6	chr11	118638910	118639080	0.00	100.00	100.00	100.00
DDX6	chr11	118650320	118650465	0.00	100.00	100.00	100.00
DDX6	chr11	118651809	118651913	0.00	100.00	100.00	100.00
DDX6	chr11	118656740	118656980	0.00	100.00	100.00	100.00
DEAF1	chr11	644532	644674	0.00	100.00	100.00	100.00
DEAF1	chr11	653941	654071	0.00	100.00	100.00	100.00
DEAF1	chr11	674515	674803	0.00	100.00	100.00	100.00
DEAF1	chr11	678673	678842	0.00	100.00	100.00	100.00
DEAF1	chr11	679667	679836	0.00	100.00	100.00	100.00
DEAF1	chr11	680942	681109	0.00	100.00	100.00	100.00
DEAF1	chr11	684877	684983	0.00	100.00	100.00	100.00
DEAF1	chr11	686837	687017	0.00	100.00	100.00	100.00
DEAF1	chr11	687890	688077	0.00	100.00	100.00	100.00
DEAF1	chr11	688310	688480	0.00	100.00	100.00	100.00
DEAF1	chr11	691480	691618	0.00	100.00	100.00	100.00
DEAF1	chr11	694738	695067	0.00	60.49	48.94	40.73
DEPDC5	chr22	32150887	32150985	0.00	100.00	100.00	100.00
DEPDC5	chr22	32154511	32154639	0.00	100.00	100.00	100.00
DEPDC5	chr22	32156621	32156708	0.00	100.00	100.00	100.00
DEPDC5	chr22	32160940	32161066	0.00	100.00	100.00	100.00
DEPDC5	chr22	32162550	32162674	0.00	100.00	100.00	100.00
DEPDC5	chr22	32164779	32164869	0.00	100.00	100.00	100.00
DEPDC5	chr22	32174064	32174174	0.00	100.00	100.00	100.00
DEPDC5	chr22	32179872	32179991	0.00	100.00	100.00	100.00
DEPDC5	chr22	32180779	32180881	0.00	100.00	100.00	100.00
DEPDC5	chr22	32187998	32188108	0.00	100.00	100.00	100.00
DEPDC5	chr22	32188710	32188823	0.00	100.00	100.00	100.00
DEPDC5	chr22	32193565	32193709	0.00	100.00	100.00	100.00
DEPDC5	chr22	32194547	32194662	0.00	100.00	100.00	100.00
DEPDC5	chr22	32198669	32198844	0.00	100.00	100.00	100.00
DEPDC5	chr22	32200127	32200229	0.00	100.00	100.00	100.00
DEPDC5	chr22	32200807	32200921	0.00	100.00	100.00	100.00
DEPDC5	chr22	32202087	32202197	0.00	100.00	100.00	100.00
DEPDC5	chr22	32205576	32205653	0.00	100.00	100.00	100.00
DEPDC5	chr22	32206486	32206647	0.00	100.00	100.00	100.00
DEPDC5	chr22	32210957	32211218	0.00	100.00	100.00	100.00
DEPDC5	chr22	32211381	32211432	0.00	100.00	100.00	100.00
DEPDC5	chr22	32214987	32215231	0.00	100.00	100.00	100.00
DEPDC5	chr22	32217467	32217643	0.00	100.00	100.00	100.00
[truncated: 5,650 more rows]

## Sheet: Samples coverage
patient	average	median	standard deviation	percentage coverage 0	percentage coverage ≥10	percentage coverage ≥30	percentage coverage ≥50
pat-1	220.78	191	151.44	0.82	97.94	94.65	90.13
pat-2	204.33	193	112.37	1.03	97.86	95.95	93.22
pat-3	293.21	275	170.06	0.80	98.11	96.41	94.38
pat-4	313.60	310	149.07	0.86	98.31	97.29	96.29
pat-5	135.13	120	87.92	1.15	96.75	90.97	83.05
pat-6	272.73	238	183.47	0.73	98.31	95.86	92.70
pat-7	162.96	150	99.22	1.01	97.35	93.45	88.06
pat-8	238.93	217	156.06	1.06	97.35	94.05	90.32
pat-9	141.27	122	101.75	1.43	95.63	88.68	80.60
pat-10	169.59	151	115.26	1.27	96.56	91.72	86.00
pat-11	208.95	182	146.83	1.30	96.93	92.61	87.62
pat-12	201.73	182	135.95	1.40	96.61	92.67	88.10
pat-13	300.97	272	188.96	0.78	98.46	96.64	94.21
pat-14	219.12	197	141.69	1.22	97.23	94.10	90.16
pat-15	270.41	253	164.38	1.10	97.53	95.16	92.46
pat-16	198.59	178	135.50	1.34	96.75	92.62	87.95
pat-17	228.30	205	150.79	1.08	97.32	94.36	90.66
pat-18	245.87	222	164.36	1.10	97.09	93.95	90.41
pat-19	302.55	270	202.80	0.93	97.78	95.13	92.25
pat-20	312.35	294	171.10	0.84	98.35	97.18	95.81
pat-21	262.34	237	165.63	0.77	98.29	95.98	93.07
pat-22	293.17	264	193.46	0.97	97.69	95.04	92.07
pat-23	291.40	264	182.69	0.72	98.42	96.43	93.92
pat-24	286.41	257	182.59	0.75	98.36	96.33	93.71
pat-25	242.30	212	167.74	1.11	97.30	93.81	89.76
pat-26	234.17	201	171.23	1.23	96.83	93.10	88.59
pat-27	218.83	199	141.60	1.09	97.38	93.89	89.80
pat-28	226.26	210	135.00	0.96	97.86	95.51	92.29
pat-29	165.84	149	105.98	1.05	97.34	93.23	87.47
pat-30	298.86	262	198.90	0.82	98.18	96.21	93.74
pat-31	261.58	247	159.09	1.15	97.31	94.88	92.09
pat-32	265.17	235	178.30	1.00	97.60	94.72	91.32
pat-33	183.14	169	110.53	1.00	97.62	94.39	89.97
pat-34	267.13	253	153.07	0.88	98.00	96.09	93.72
pat-35	241.72	217	163.35	1.19	97.02	93.88	90.13
pat-36	295.56	265	189.88	0.87	98.05	96.03	93.60
pat-37	223.82	193	162.94	1.37	96.68	92.63	88.06
pat-38	273.37	270	131.80	1.08	98.06	96.89	95.64
pat-39	272.90	256	164.73	1.07	97.55	95.28	92.74
pat-40	279.93	257	177.39	0.97	97.76	95.22	92.34
pat-41	217.65	194	141.85	1.02	97.66	94.54	90.43
pat-42	254.21	240	138.99	0.90	98.18	96.71	94.81
pat-43	209.88	191	139.46	1.31	96.69	92.98	88.75
pat-44	291.59	254	206.30	1.01	97.32	94.45	91.35
pat-45	126.47	107	93.99	1.57	95.26	86.78	77.00
pat-46	197.87	178	133.62	1.31	96.70	92.62	87.98
pat-47	165.46	150	110.73	1.26	96.42	91.45	85.55
pat-48	284.40	258	178.71	0.97	97.83	95.66	93.02
pat-49	292.99	289	140.72	0.90	98.23	97.16	95.97
pat-50	80.41	75	50.56	1.99	94.04	83.50	69.82
pat-51	166.11	143	120.83	1.37	96.13	90.48	83.81
pat-52	199.70	180	135.27	1.38	96.38	92.32	87.60
pat-53	258.12	224	185.68	1.19	96.92	93.54	89.82
pat-54	207.78	184	138.60	1.04	97.17	93.41	88.90
pat-55	312.01	265	226.84	0.99	97.61	94.68	91.35
pat-56	297.84	271	187.36	0.97	97.85	95.70	93.28
pat-57	182.15	159	129.02	1.19	96.47	91.65	86.10
pat-58	214.09	198	135.05	1.24	96.96	93.68	89.78
pat-59	298.81	266	199.23	1.07	97.71	95.25	92.43
pat-60	219.36	194	147.26	1.14	97.07	93.62	89.44
pat-61	159.18	142	102.70	1.05	97.23	92.88	86.63
pat-62	249.66	225	159.99	0.98	97.56	94.93	91.71
pat-63	213.81	189	144.85	1.13	97.03	93.47	89.01
pat-64	206.66	178	147.45	1.15	96.83	92.39	87.15
pat-65	253.05	230	160.38	1.01	97.55	95.02	92.01
pat-66	298.69	280	165.18	0.87	98.31	97.09	95.59
pat-67	273.16	241	185.22	0.91	97.64	94.79	91.47
pat-68	151.33	134	100.27	1.18	96.81	91.72	84.84
pat-69	234.90	206	161.96	1.08	97.24	93.73	89.65
pat-70	234.97	212	157.68	1.22	97.03	93.75	90.08
pat-71	250.29	217	171.71	0.75	98.20	95.23	91.42
pat-72	218.84	178	169.83	1.07	97.19	93.03	87.75
pat-73	245.08	224	151.02	1.02	97.78	95.35	92.40
pat-74	314.83	277	220.24	1.08	97.41	94.82	92.07
pat-75	286.97	259	183.33	0.95	97.74	95.46	92.81
pat-76	170.45	153	114.73	1.30	96.63	91.96	86.44
pat-77	217.65	200	131.67	0.93	97.82	95.29	91.87
pat-78	135.20	112	104.76	1.32	95.85	88.29	78.95
pat-79	246.13	218	166.13	1.10	97.34	94.24	90.51
pat-80	118.89	99	91.48	1.62	95.02	86.00	75.54
pat-81	227.85	206	145.47	1.10	97.45	94.55	90.89
pat-82	171.19	149	122.08	1.35	96.15	90.77	84.66
pat-83	200.12	182	126.25	1.13	97.36	94.10	89.94
pat-84	267.05	241	179.63	1.24	97.08	94.18	90.93
pat-85	271.39	235	186.52	0.95	98.07	95.52	92.07
pat-86	289.73	266	182.74	0.93	97.82	95.46	92.73
pat-87	185.50	173	109.20	1.05	97.55	94.55	90.45
pat-88	286.33	254	172.94	0.79	98.35	97.22	95.83
pat-89	206.85	177	150.87	1.24	96.67	92.28	87.31
pat-90	250.29	233	154.50	1.11	97.40	94.75	91.67
pat-91	199.36	175	140.72	1.32	96.56	92.22	87.17
pat-92	215.18	201	126.54	0.94	97.88	95.39	92.10
pat-93	224.34	206	141.45	1.12	97.19	94.14	90.52
pat-94	249.18	227	154.84	0.96	97.85	95.45	92.54
pat-95	310.77	269	219.11	0.92	97.79	94.92	91.78
pat-96	271.13	236	192.93	1.07	97.24	94.17	90.68
pat-97	187.26	162	134.65	1.25	96.57	91.94	86.27
pat-98	257.48	250	130.80	0.87	98.38	97.05	95.32
pat-99	289.71	281	147.12	0.79	98.44	97.31	95.85
pat-100	237.40	231	121.10	1.04	98.12	96.73	94.78
pat-101	275.92	278	122.91	0.79	98.40	97.37	96.17
pat-102	322.01	324	143.62	0.80	98.47	97.67	96.67
pat-103	270.67	265	134.59	0.81	98.46	97.26	95.77
pat-104	175.58	170	91.72	0.93	98.06	95.84	92.45
pat-105	263.17	258	129.99	0.81	98.42	97.21	95.65
pat-106	230.82	209	139.44	0.78	98.40	96.48	93.52
pat-107	160.71	156	82.14	0.88	98.06	95.47	91.52
pat-108	228.62	215	126.94	0.81	98.36	96.55	93.97
pat-109	228.63	213	130.94	0.81	98.27	96.43	93.71
pat-110	225.43	220	113.90	0.80	98.32	96.84	94.69
pat-111	216.18	203	120.70	0.77	98.36	96.39	93.51
pat-112	248.27	241	125.18	0.77	98.47	97.11	95.31
pat-113	221.37	212	116.56	1.04	98.14	96.61	94.34
pat-114	263.08	236	162.65	0.73	98.50	96.91	94.61
pat-115	318.73	311	157.95	0.70	98.58	97.63	96.45
pat-116	139.24	135	72.73	1.00	97.79	94.63	89.68
pat-117	282.29	275	141.08	0.81	98.42	97.25	95.82
pat-118	251.83	246	125.35	0.81	98.37	97.02	95.32
pat-119	393.95	386	190.94	0.70	98.67	97.90	97.09
pat-120	306.86	288	170.72	0.93	98.35	97.20	95.62
pat-121	331.29	312	181.04	0.73	98.57	97.51	96.11
pat-122	300.79	272	184.66	0.66	98.64	97.22	94.95
pat-123	179.53	171	94.54	0.76	98.32	96.32	93.12
pat-124	232.50	221	123.31	0.68	98.57	97.15	95.00
pat-125	232.47	214	135.24	0.69	98.45	96.73	94.08
pat-126	242.55	230	129.50	0.73	98.47	97.11	95.17
pat-127	206.27	187	123.04	0.68	98.52	96.43	93.04
pat-128	224.56	208	129.16	0.68	98.53	96.76	93.82
pat-129	238.30	227	125.47	0.68	98.57	97.27	95.26
pat-130	216.57	197	129.83	0.71	98.43	96.40	93.15
pat-131	190.18	175	110.63	0.73	98.36	95.96	92.22
pat-132	201.15	194	100.68	0.85	98.27	96.75	94.48
pat-133	282.32	270	145.37	0.73	98.58	97.55	96.18
pat-134	245.55	237	123.19	0.78	98.44	97.29	95.70
pat-135	263.16	256	128.96	0.80	98.54	97.49	96.10
pat-136	176.87	171	89.82	0.89	98.15	96.30	93.30
pat-137	338.36	334	151.44	0.70	98.67	97.93	97.21
pat-138	232.53	197	167.21	0.83	98.13	94.62	89.70
pat-139	262.82	224	186.27	0.77	98.31	95.49	91.36
pat-140	299.51	240	233.98	0.73	98.31	95.40	91.28
pat-141	233.74	198	167.37	0.81	98.15	94.72	89.75
pat-142	307.61	266	212.68	0.74	98.55	96.59	93.45
pat-143	232.73	187	182.08	0.80	97.99	93.52	87.70
pat-144	260.20	228	174.69	0.70	98.40	95.99	92.34
pat-145	234.77	197	171.08	0.80	98.10	94.49	89.51
pat-146	262.99	225	185.41	0.78	98.33	95.66	91.64
pat-147	240.63	207	165.90	0.76	98.37	95.67	91.59
pat-148	271.41	242	173.57	0.77	98.56	96.79	93.91
pat-149	316.16	283	199.76	0.72	98.67	97.33	95.13
pat-150	295.32	261	192.42	0.72	98.59	96.97	94.40
pat-151	243.20	217	155.96	0.75	98.43	96.26	92.93
pat-152	245.75	209	173.41	0.75	98.38	95.55	91.31
pat-153	236.12	202	163.48	0.75	98.30	95.48	91.22
pat-154	224.56	193	154.53	0.76	98.32	95.28	90.87
pat-155	276.78	234	196.25	0.65	98.52	96.19	92.62
pat-156	228.73	196	161.42	0.76	98.16	94.69	90.06
pat-157	211.36	182	146.51	0.72	98.19	94.58	89.31
pat-158	265.28	233	177.82	0.74	98.47	96.17	92.60
pat-159	199.98	169	144.71	0.81	98.01	93.52	87.64
pat-160	218.46	185	157.17	0.79	98.07	94.36	89.24
pat-161	230.73	194	168.27	0.79	98.09	94.40	89.50
pat-162	168.73	143	121.24	0.82	97.64	92.30	84.91
pat-163	241.00	204	173.19	0.75	98.20	94.94	90.49
pat-164	321.68	255	255.28	0.72	98.39	95.69	91.78
pat-165	178.40	152	126.64	0.81	97.80	93.00	86.57
pat-166	274.54	267	129.53	0.74	98.58	97.75	96.71
pat-167	318.30	306	160.70	0.70	98.71	97.87	96.88
pat-168	253.39	231	142.68	0.69	98.61	97.57	95.97
pat-169	194.58	191	90.04	0.85	98.31	97.00	95.02
pat-170	322.25	271	217.67	0.70	98.71	97.67	96.03
pat-171	261.49	259	118.06	0.76	98.56	97.66	96.51
pat-172	246.03	244	111.28	0.95	98.34	97.44	96.21
pat-173	240.34	238	109.18	0.75	98.49	97.42	96.14
pat-174	295.62	284	149.91	0.70	98.66	97.78	96.66
pat-175	283.67	267	153.86	0.78	98.54	97.49	95.90
pat-176	272.36	248	159.98	0.74	98.53	97.40	95.59
pat-177	280.28	276	130.92	0.72	98.59	97.68	96.55
pat-178	301.79	287	158.18	0.67	98.68	97.75	96.54
pat-179	302.98	294	146.11	0.77	98.57	97.76	96.79
pat-180	203.99	190	113.38	0.85	98.33	96.70	93.77
pat-181	339.13	332	158.29	0.66	98.73	98.00	97.24
pat-182	281.40	275	134.24	0.78	98.54	97.65	96.54
pat-183	238.32	225	127.92	0.79	98.46	97.21	95.19
pat-184	299.51	287	152.58	0.71	98.64	97.73	96.56
pat-185	237.15	222	131.64	0.82	98.44	96.99	94.77
pat-186	344.32	327	181.03	0.74	98.66	97.83	96.85
pat-187	218.43	212	109.64	1.04	98.18	96.93	94.84
pat-188	277.03	223	204.35	0.70	98.58	96.97	94.15
pat-189	258.06	238	145.92	0.74	98.53	97.35	95.49
pat-190	226.04	218	113.49	0.82	98.41	97.06	95.17
pat-191	285.94	275	145.10	0.93	98.43	97.46	96.22
pat-192	225.68	206	132.94	0.75	98.40	96.68	93.84
pat-193	289.50	194	269.83	0.69	98.43	95.66	91.10
pat-194	235.04	201	163.14	0.78	98.33	95.49	91.30
pat-195	217.11	195	136.49	0.75	98.37	95.90	92.05
pat-196	232.25	205	152.34	0.95	98.15	95.72	91.85
pat-197	208.69	182	139.28	0.77	98.23	95.08	90.47
pat-198	225.34	201	144.34	0.73	98.42	96.02	92.21
pat-199	242.14	226	138.07	0.73	98.45	96.68	94.16
pat-200	286.02	246	189.94	0.68	98.45	96.74	94.13
pat-201	250.52	225	156.66	0.77	98.43	96.40	93.39
pat-202	154.20	138	97.73	0.84	97.77	93.57	87.12
pat-203	266.67	250	149.76	0.81	98.50	97.02	94.91
pat-204	265.99	242	162.25	0.71	98.53	96.80	94.23
pat-205	249.78	203	180.23	0.75	98.43	96.31	92.47
pat-206	219.83	210	114.63	0.88	98.28	96.76	94.51
pat-207	288.94	287	132.32	0.84	98.45	97.52	96.44
pat-208	281.41	278	130.88	0.85	98.43	97.50	96.39
pat-209	233.38	226	117.32	0.85	98.30	97.05	95.24
pat-210	182.86	177	92.59	0.95	98.08	96.26	93.41
pat-211	163.37	158	83.50	0.96	98.05	95.90	92.16
pat-212	277.54	277	125.14	1.04	98.27	97.39	96.33
pat-213	225.10	224	101.86	0.85	98.27	97.12	95.57
pat-214	226.15	219	113.08	0.82	98.39	97.08	95.20
pat-215	228.27	221	114.80	0.90	98.21	96.93	95.01
pat-216	167.76	146	114.98	0.80	97.82	92.85	85.97
pat-217	204.10	175	142.48	0.75	98.09	93.97	88.60
pat-218	285.79	247	197.70	0.91	98.39	96.09	92.69
pat-219	272.90	199	243.78	0.66	98.42	94.64	89.49
pat-220	289.74	259	186.62	0.70	98.59	96.77	93.83
pat-221	285.27	207	249.39	0.67	98.31	94.35	89.05
pat-222	250.41	215	174.17	0.71	98.39	95.44	91.36
pat-223	239.50	214	152.09	0.75	98.30	96.08	92.74
pat-224	241.50	216	153.17	0.81	98.32	96.08	92.82
pat-225	180.82	161	116.07	0.86	98.06	94.49	89.14
pat-226	259.27	233	162.47	0.77	98.41	96.41	93.52
pat-227	212.96	190	135.39	0.82	98.20	95.54	91.49
pat-228	263.24	243	154.57	0.81	98.48	96.87	94.50
pat-229	262.55	235	166.90	0.75	98.40	96.45	93.50
pat-230	242.91	226	141.37	0.77	98.37	96.62	93.97
pat-231	259.37	248	134.31	0.78	98.45	97.25	95.64
pat-232	254.70	236	145.06	0.80	98.44	97.01	94.86
pat-233	226.50	218	117.17	0.82	98.35	96.89	94.84
pat-234	276.95	261	149.93	0.81	98.47	97.35	95.75
pat-235	246.73	230	138.87	0.78	98.37	96.92	94.71
pat-236	257.37	239	146.00	0.82	98.46	97.08	94.97
pat-237	261.78	243	148.40	0.82	98.42	97.12	95.11
pat-238	284.30	263	162.46	0.80	98.51	97.24	95.50
pat-239	286.67	281	146.80	0.68	98.66	97.40	95.73
pat-240	263.90	209	191.67	0.67	98.71	97.35	94.98
pat-241	246.13	240	119.08	0.66	98.70	97.70	96.24
pat-242	254.74	253	111.36	0.65	98.66	97.75	96.66
pat-243	146.23	131	87.57	0.76	98.20	95.34	89.56
pat-244	152.23	147	77.36	0.98	98.07	95.91	91.83
pat-245	182.31	170	101.07	0.81	98.28	96.27	92.59
pat-246	253.63	253	107.82	0.68	98.68	97.82	96.78
pat-247	221.84	203	133.59	0.78	98.36	96.20	92.84
pat-248	278.73	252	171.70	0.72	98.52	96.94	94.58
pat-249	269.65	249	158.48	0.76	98.55	96.99	94.73
pat-250	245.08	226	145.18	0.83	98.39	96.60	93.89
pat-251	290.95	261	186.21	0.71	98.51	96.63	93.86
pat-252	289.36	259	181.48	0.68	98.53	96.99	94.57
pat-253	281.28	249	182.11	0.72	98.56	96.68	93.96
pat-254	214.16	187	142.43	0.79	98.23	95.28	90.93
pat-255	262.07	233	167.60	0.73	98.44	96.45	93.36
pat-256	253.78	241	134.03	0.79	98.47	97.20	95.38
pat-257	303.47	300	140.27	0.71	98.56	97.72	96.69
pat-258	251.73	239	133.79	0.76	98.48	97.23	95.39
pat-259	277.27	263	146.92	0.74	98.52	97.41	95.84
pat-260	258.87	255	123.68	0.79	98.38	97.30	95.92
pat-261	263.57	252	136.03	0.79	98.48	97.37	95.82
pat-262	222.54	218	106.24	0.82	98.38	97.11	95.28
pat-263	257.37	255	118.85	0.81	98.40	97.36	96.08
pat-264	306.04	300	142.69	0.76	98.53	97.73	96.81
pat-265	304.04	289	159.02	0.75	98.58	97.65	96.42
pat-266	259.90	247	137.21	0.77	98.49	97.36	95.67
pat-267	180.74	170	98.54	0.86	98.15	96.12	92.70
pat-268	264.60	251	139.40	0.77	98.60	97.48	95.84
pat-269	257.90	238	147.29	0.80	98.45	97.17	95.16
pat-270	299.67	279	163.61	0.73	98.62	97.65	96.43
pat-271	319.62	314	148.45	0.74	98.67	97.85	96.94
pat-272	164.32	156	88.59	0.89	98.10	95.75	91.89
pat-273	267.95	248	153.31	0.71	98.49	97.22	95.26
pat-274	120.66	112	69.20	1.12	97.65	93.39	85.79
pat-275	271.59	262	138.04	0.75	98.45	97.39	95.94
pat-276	355.13	333	195.92	0.92	98.53	97.65	96.63
pat-277	284.89	265	161.04	0.77	98.60	97.32	95.54
pat-278	154.09	146	82.42	0.96	98.07	95.65	91.51
pat-279	317.78	283	195.02	0.73	98.66	97.53	95.94
pat-280	316.25	232	258.47	0.95	98.39	96.58	93.56
pat-281	190.67	176	110.20	0.88	98.23	95.83	92.11
pat-282	239.23	218	143.04	0.77	98.43	96.65	93.83
pat-283	180.97	168	103.43	0.83	98.18	95.70	91.74
pat-284	284.54	260	169.23	0.95	98.38	97.04	94.97
pat-285	218.36	201	127.60	0.76	98.33	96.42	93.34
pat-286	297.92	292	144.13	0.76	98.61	97.68	96.56
pat-287	299.12	292	144.57	0.76	98.57	97.75	96.64
pat-288	241.95	215	149.11	0.77	98.46	96.98	94.33
pat-289	175.27	165	96.00	1.11	97.98	95.76	92.12
pat-290	175.47	148	122.89	0.89	97.87	93.74	87.00
pat-291	277.53	270	135.71	0.80	98.54	97.58	96.38
pat-292	342.94	324	185.02	0.74	98.58	97.69	96.66
pat-293	266.34	238	162.61	0.73	98.54	97.12	94.85
pat-294	271.56	253	150.66	0.78	98.54	97.34	95.59
pat-295	229.12	220	115.81	0.73	98.50	97.26	95.47
pat-296	205.35	190	117.49	0.81	98.21	96.23	92.98
pat-297	288.79	270	162.69	0.97	98.31	97.14	95.47
pat-298	276.49	264	144.80	0.97	98.28	97.14	95.69
pat-299	232.17	218	128.29	1.03	98.17	96.73	94.39
pat-300	231.40	224	115.80	0.82	98.40	97.09	95.16
pat-301	263.92	256	129.79	0.71	98.60	97.57	96.21
pat-302	190.05	179	104.25	0.78	98.24	96.33	92.97
pat-303	226.39	182	180.77	0.84	97.83	92.28	85.38
pat-304	220.79	178	175.84	1.00	97.67	91.57	84.42
pat-305	267.66	223	201.93	0.73	98.36	94.71	89.24
pat-306	215.48	170	176.43	0.81	97.59	91.22	83.86
pat-307	239.94	199	182.23	0.77	98.15	93.66	87.17
pat-308	192.43	158	149.22	0.87	97.56	90.93	82.97
pat-309	252.24	200	205.42	0.76	97.99	92.92	86.60
pat-310	169.25	148	114.39	0.88	97.68	92.83	86.39
pat-311	123.56	102	94.40	1.00	96.43	87.35	76.53
pat-312	165.87	138	122.44	0.88	97.34	91.52	83.88
pat-313	139.73	118	102.03	1.16	96.90	89.85	80.77
pat-314	309.02	246	244.13	0.69	98.40	95.15	91.01
pat-315	295.67	221	261.58	0.63	98.39	95.05	90.71
pat-316	268.06	259	129.83	0.77	98.49	97.62	96.53
pat-317	242.03	233	123.38	0.77	98.55	97.38	95.63
pat-318	298.18	271	174.26	0.72	98.73	97.64	96.18
pat-319	251.37	244	127.71	0.96	98.12	96.76	95.08
pat-320	179.42	168	101.70	1.01	97.89	95.40	91.49
pat-321	220.24	207	123.35	0.91	98.12	96.29	93.59
pat-322	248.16	234	136.23	0.85	98.22	96.78	94.75
pat-323	213.58	196	123.80	0.80	98.36	96.56	93.65
pat-324	235.71	197	179.17	0.98	97.33	93.64	89.25
pat-325	237.03	205	162.41	0.81	98.04	94.94	90.87
pat-326	264.04	230	189.16	1.20	97.08	93.85	90.08
pat-327	248.82	216	178.70	1.19	96.89	93.47	89.47
pat-328	238.00	216	149.01	0.95	97.72	95.22	91.97
pat-329	254.43	221	174.21	0.77	98.16	95.33	91.63
pat-330	169.01	143	129.08	1.43	96.02	89.97	83.11
pat-331	208.04	187	133.83	1.16	97.15	93.95	89.80
pat-332	261.83	228	187.79	1.24	96.98	93.72	90.05
pat-333	164.82	142	118.62	1.37	96.31	90.92	84.25
pat-334	326.72	282	214.92	0.98	98.31	97.24	95.69
pat-335	198.40	179	126.73	0.96	97.45	94.13	89.78
pat-336	261.54	235	169.34	1.02	97.65	95.01	91.95
pat-337	237.41	208	163.55	1.05	97.31	93.75	89.72
pat-338	237.97	230	122.52	0.84	98.25	96.83	94.80
pat-339	287.24	280	143.31	0.78	98.48	97.41	96.02
pat-340	259.23	244	142.89	0.74	98.48	97.10	94.95
pat-341	251.66	238	136.71	0.78	98.41	96.92	94.90
pat-342	262.32	247	144.46	0.97	98.23	96.82	94.86
pat-343	252.02	238	137.70	0.75	98.42	96.90	94.80
pat-344	283.64	276	138.25	0.78	98.56	97.61	96.40
pat-345	232.54	225	116.72	0.78	98.44	97.13	95.37
pat-346	277.71	277	122.66	0.72	98.55	97.63	96.63
pat-347	302.91	295	147.92	0.74	98.54	97.67	96.63
pat-348	243.90	208	173.11	0.75	98.23	95.00	90.53
pat-349	286.90	246	197.50	0.74	98.45	96.43	93.40
pat-350	269.96	256	140.74	0.73	98.62	97.58	96.20
pat-351	283.61	267	155.00	0.75	98.57	97.46	95.84
pat-352	243.38	204	174.27	0.74	98.31	95.41	91.00
pat-353	204.26	177	137.85	0.76	98.21	94.81	89.96
pat-354	220.14	199	136.05	0.80	98.38	96.06	92.37
pat-355	247.19	216	163.83	0.69	98.44	96.07	92.59
pat-356	206.10	186	128.48	0.86	98.13	95.42	91.33
pat-357	244.17	217	157.45	0.73	98.36	96.21	92.96
pat-358	287.28	266	167.17	0.71	98.56	97.08	95.05
pat-359	165.74	142	114.37	0.85	97.78	93.27	86.62
pat-360	182.75	156	129.49	0.76	97.85	92.96	86.41
pat-361	242.45	217	153.22	0.76	98.36	96.17	92.88
pat-362	262.17	243	152.27	0.99	98.29	96.80	94.64
pat-363	230.05	211	134.87	0.78	98.35	96.64	93.87
pat-364	248.81	231	140.96	0.79	98.39	96.92	94.71
pat-365	304.75	295	158.99	0.60	98.73	97.59	96.07
pat-366	186.55	182	86.47	0.67	98.48	97.13	95.12
pat-367	213.07	187	140.80	0.82	98.23	95.32	90.94
pat-368	301.35	286	157.77	0.74	98.60	97.62	96.36
pat-369	255.39	243	134.59	0.75	98.50	97.27	95.51
pat-370	273.69	260	143.14	0.77	98.55	97.49	95.96
pat-371	295.59	273	168.79	0.75	98.56	97.39	95.67
pat-372	173.84	163	97.77	0.89	98.07	95.78	91.71
pat-373	237.37	217	140.38	0.74	98.50	96.70	93.92
pat-374	178.87	165	104.40	0.83	98.14	95.44	91.28
pat-375	220.90	204	128.20	0.76	98.37	96.50	93.64
pat-376	267.41	254	143.03	0.78	98.48	97.30	95.61
pat-377	241.19	226	133.57	0.80	98.34	97.00	94.85
pat-378	214.83	201	120.01	0.84	98.24	96.42	93.54
pat-379	166.91	132	137.64	0.89	96.80	87.81	78.65
pat-380	237.16	181	202.96	0.75	97.75	91.37	84.51
pat-381	237.21	197	180.29	0.77	98.05	93.48	87.13
pat-382	258.47	201	210.87	0.73	97.92	93.35	87.85
pat-383	257.61	215	188.59	0.72	98.26	94.96	90.56
pat-384	227.93	198	155.99	0.72	98.16	94.84	90.32
pat-385	222.93	185	166.66	0.76	98.00	93.97	88.61
pat-386	222.66	214	114.40	0.83	98.40	97.13	95.01
pat-387	173.45	165	91.41	0.86	98.21	96.25	92.67
pat-388	240.73	230	124.77	0.78	98.46	97.25	95.49
pat-389	187.96	182	95.13	0.82	98.23	96.66	93.97
pat-390	284.95	282	128.41	0.72	98.66	97.79	96.84
pat-391	229.19	222	115.88	1.01	98.26	97.09	95.25
pat-392	238.05	228	123.36	0.75	98.52	97.31	95.47
pat-393	327.25	280	220.83	0.81	98.45	97.15	95.23
pat-394	316.95	298	176.24	1.06	98.15	97.01	95.61
pat-395	289.05	272	160.65	1.11	98.10	96.83	95.17
pat-396	255.84	239	145.45	0.88	98.29	96.69	94.51
pat-397	286.43	269	160.30	0.89	98.28	96.98	95.19
pat-398	233.74	227	119.02	0.97	98.05	96.51	94.59
