# Supplementary material for: High Performance of a Dominant/X-Linked Gene Panel in Patients with Neurodevelopmental Disorders
Source: Genes (Basel). 2023 Mar 13;14(3):708. doi: 10.3390/genes14030708 (PMC10048137; doi:10.3390/genes14030708)
Supplement: Supplementary file 1 [file genes-14-00708-s001.zip › TableS4.xls]

## Sheet: Sheet1
Patient	Sex	Cohort	Gene (HGNC)	Genomic position (hg19)	Variant type	Transcript	cDNA	Protein change	Genotype	Inheritance	ACMG/AMP classification	ACMG/AMP criteria
pat-352	Male	ASD	POGZ	chr1:151378252 G>A	stop gain	NM_015100.4	c.3259C>T	p.Arg1087Ter	heterozygous	de novo	Pathogenic	pvs1 strong;pm2 supporting;pm6 moderate;pp5 moderate
pat-133	Male	ID/GDD	POGZ	chr1:151380601 G>A	stop gain	NM_015100.4	c.2350C>T	p.Arg784Ter	heterozygous	de novo	Pathogenic	pvs1 very strong;pm2 supporting;pm6 moderate;pp5 moderate
pat-193	Female	ID/GDD	POGZ	chr1:151397434 CAT>C	frameshift deletion	NM_015100.4	c.1180_1181delAT	p.Met394ValfsTer9	heterozygous	de novo	Pathogenic	pvs1 very strong;pm2 supporting;pm6 moderate;pp5 supporting
pat-284	Male	ID/GDD	GNB1	chr1:1737964 C>T	missense	NM_002074.5	c.217G>A	p.Ala73Thr	heterozygous	de novo	Likely pathogenic	pm1 moderate;pm2 supporting;pm6 moderate;pp2 supporting;pp3 supporting
pat-33	Female	ID/GDD	KCNH1	chr1:210977485 C>T	missense	NM_172362.3	c.1486G>A	p.Gly496Arg	heterozygous	de novo	Pathogenic	pm1 moderate;pm2 supporting;pm6 moderate;pp2 supporting;pp3 supporting;pp5 very strong
pat-93	Female	ID/GDD	CDC42	chr1:22417943 A>G	missense	NM_001791	c.509A>G	p.Asp170Gly	heterozygous	de novo	Pathogenic	pm2 supporting;pm6 moderate;pp2 supporting;pp3 supporting
pat-55	Female	ID/GDD	FBXO28	chr1:224345384 G>T	missense	NM_015176	c.1043G>T	p.Arg348Leu	heterozygous	de novo	Likely pathogenic	ps2 strong;pm2 supporting;pm5 moderate;pm6 moderate;pp2 supporting
pat-5	Male	ID/GDD	WDR26	DUP chr1:224577440-224619583	duplication	NM_025160.7	c.(-421-1_2678+1)dup	-	heterozygous	de novo	Likely pathogenic	-
pat-106	Male	ID/GDD	WDR26	chr1:224606119 C>T	splicing	NM_025160.6	c.863-1G>A	-	heterozygous	not inherited father	Likely pathogenic	pvs1 very strong;pm2 supporting
pat-273	Male	ID/GDD	ZBTB18	chr1:244218382 C>T	missense	NM_205768.3	c.1306C>T	p.Arg436Cys	heterozygous	not inherited mother	Likely pathogenic	pm1 moderate;pm2 supporting;pm5 moderate;pp2 supporting;pp3 supporting
pat-149	Female	ID/GDD	AHDC1	chr1:27877504 C>CG	frameshift insertion	NM_001029882	c.1122dupC	p.Gly375ArgfsTer3	heterozygous	de novo	Pathogenic	pvs1 strong;pm2 supporting;pm6 moderate
pat-74	Male	ID/GDD	AHDC1	chr1:27877750 C>A	stop gain	NM_001029882	c.877G>T	p.Glu293X	heterozygous	not inherited mother	Pathogenic	pvs1 strong;pm2 supporting;pp3 supporting
pat-56	Male	ID/GDD	AGO1	chr1:36359295 CCTT>C	nonframeshift deletion	NM_012199.5	c.539_541delTCT	p.Phe180del	heterozygous	de novo	Likely pathogenic	pm2 supporting;pm4 moderate;pm6 moderate;pp3 supporting
pat-256	Male	ID/GDD	CAMTA1	chr1:7804943 C>T	stop gain	NM_015215.4	c.4231C>T	p.Arg1411Ter	heterozygous	inheritance not available	Likely pathogenic	pvs1 very strong;pm2 supporting
pat-52	Female	ID/GDD	SCN2A	chr2:166179933 GC>G	frameshift deletion	NM_001040142.1	c.1940delC	p.Ala647ValfsTer34	heterozygous	de novo	Pathogenic	pvs1 very strong;pm2 supporting;pm6 moderate;pp3 supporting
pat-202	Male	ID/GDD	SCN2A	chr2:166226669 AC>A	frameshift deletion	NM_001040143.2	c.3711delC	p.Ile1238LeufsTer5	heterozygous	de novo	Pathogenic	pvs1 very strong;pm2 supporting
pat-197	Male	ID/GDD	TRIP12	chr2:230643297 TG>T	frameshift deletion	NM_001284214.2	c.5134delC	p.Gln1712LysfsTer32	heterozygous	de novo	Pathogenic	pvs1 very strong;pm2 supporting;pm6 moderate
pat-102	Female	ID/GDD	TRIP12	chr2:230654353 TGATAGCATGTAAAACTCTTAAAA>T	frameshift deletion	NM_004238.3	c.4421_4443del	p.Leu1474GlnfsTer9	heterozygous	de novo	Pathogenic	pvs1 very strong;pm2 supporting;pm6 moderate
pat-51	Male	ID/GDD	DNMT3A	chr2:25468186 C>A	missense	NM_0011320893	c.1034G>T	p.Cys345Phe	heterozygous	de novo	Pathogenic	pm1 moderate;pm2 supporting;pm6 moderate;pp2 supporting;pp3 supporting
pat-16	Female	ID/GDD	DNMT3A	chr2:25469158 CT>C	frameshift deletion	NM_0011320893	c.843delA	p.Glu282LysfsTer217	heterozygous	de novo	Pathogenic	pvs1 very strong;pm2 supporting;pm6 moderate;pp3 supporting
pat-199	Female	ID/GDD	FBXO11	chr2:48035302 ATATAGTG>A	frameshift deletion	NM_001190274.1	c.2732_2738del	p.Thr911MetfsTer7	heterozygous	not inherited father	Pathogenic	pvs1 very strong;pm2 supporting;pm6 moderate
pat-222	Male	ID/GDD	FBXO11	chr2:48059546 C>G	missense	NM_001190274.2	c.1340G>C	p.Arg447Thr	heterozygous	de novo	Pathogenic	pm1 moderate;pm2 supporting;pm6 moderate;pp2 supporting;pp3 supporting
pat-185	Male	ID/GDD	STAG1	chr3:136192389 G>A	stop gain	NM_005862.3	c.1117C>T	p.Arg373Ter	heterozygous	de novo	Pathogenic	pvs1 very strong;pm2 supporting;pm6 moderate
pat-181	Female	ID/GDD	CACNA1D	chr3:53757881 C>T	missense	NM_001128839	c.1955C>T	p.Ser652Leu	heterozygous	de novo	Pathogenic	pm2 supporting;pm6 moderate;pp2 supporting;pp3 supporting;pp5 moderate
pat-90	Female	ID/GDD	SETD5	chr3:9495416 A>G	intronic/splicing	NM_001080517.1	c.2347-7A>G	p.Arg783Leufs*2	heterozygous	de novo	Pathogenic	pvs1 very strong;ps3 strong;pm2 supporting;pm6 moderate;bp4 supporting
pat-288	Female	ID/GDD	SETD5	chr3:9495513 G>GA	frameshift insertion	NM_001080517.3	c.2438dupA	p.Asn814GlufsTer2	heterozygous	de novo	Pathogenic	pvs1 very strong;pm2 supporting;pm6 moderate
pat-7	Female	ID/GDD	BRPF1	chr3:9784878 CG>C	frameshift deletion	NM_004634.2	c.2235delG	p.Gly746AlafsTer41	heterozygous	de novo	Pathogenic	pvs1 very strong;pm2 supporting;pm6 moderate;pp3 supporting
pat-104	Male	ID/GDD	NAA15	chr4:140291406 CAAAG>C	frameshift deletion	NM_057175.5	c.1798_1801delAGAA	p.Arg600GlufsTer8	heterozygous	inheritance not available	Pathogenic	pvs1 very strong;pm2 supporting
pat-187	Female	ID/GDD	NR2F1	chr5:92921049 A>G	missense	NM_005654.6	c.320A>G	p.Lys107Arg	heterozygous	de novo	Pathogenic	pm1 moderate;pm2 supporting;pm6 moderate;pp2 supporting;pp3 supporting
pat-44	Male	ID/GDD	ARID1B	chr6:157520041 G>A	synonymous	NM_017519.3	c.4320G>A	p.Pro1440=	heterozygous	de novo	Pathogenic	pvs1 strong;pm2 supporting;pm6 moderate
pat-146	Male	ID/GDD	TUBB2A	chr6:3154263 C>T	missense	NM_001069.3	c.1172G>A	p.Arg391His	heterozygous	de novo	Pathogenic	pm2 supporting;pm6 moderate;pp2 supporting;pp3 supporting
pat-152	Male	ID/GDD	PPP2R5D	chr6:42975003 GA>AG	missense	NM_006245.4	c.592_593delGAinsAG	p.Glu198Arg	heterozygous	de novo	Likely pathogenic	pm1 moderate;pm2 supporting;pm5 moderate;pm6 moderate;pp2 supporting
pat-19	Female	ID/GDD	PHIP	chr6:79726355 CAAACCTGTATT>C	frameshift deletion	NM_017934.7	c.1137_1140delTTGT	p.Phe380Ter	heterozygous	de novo	Pathogenic	pvs1 moderate;pm2 supporting;pm6 moderate;pp3 supporting
pat-225	Male	ID/GDD	PHIP	chr6:79735265 C>T	stop gain	NM_017934.7	c.894G>A	p.Trp298Ter	heterozygous	inheritance not available	Likely pathogenic	pvs1 very strong;pm2 supporting
pat-12	Female	ID/GDD	FOXP2	chr7:114292330 AC>A	frameshift deletion	NM_001172766	c.1165delC	p.Gln389SerfsTer2	heterozygous	inherited mother	Pathogenic	pvs1 very strong;pm2 supporting;pp3 supporting
pat-334	Male	ASD	CNTNAP2	chr7:146805371 GAGA>G	nonframeshift deletion	NM_014141	c.686_688delAAG	p.Glu229del	heterozygous	de novo	Likely pathogenic	pm2 supporting;pm4 moderate;pm6 moderate;pp3 supporting
pat-191	Female	ID/GDD	CDK13	chr7:40102462 C>T	missense	NM_003718.5	c.2638C>T	p.Arg880Cys	heterozygous	de novo	Pathogenic	ps1 strong;pm1 moderate;pm2 supporting;pm6 moderate;pp2 supporting;pp3 supporting
pat-112	Female	ID/GDD	ACTB	chr7:5568097 C>T	missense	NM_001101.5	c.617G>A	p.Arg206Gln	heterozygous	de novo	Pathogenic	pm1 moderate;pm2 supporting;pm5 moderate;pm6 moderate;pp2 supporting;pp3 supporting
pat-221	Male	ID/GDD	RAC1	chr7:6431665 C>T	missense	NM_018890.4	c.218C>T	p.Pro73Leu	heterozygous	de novo	Likely pathogenic	pm1 moderate;pm2 supporting;pm6 moderate;pp2 supporting;pp3 supporting;pp5 supporting
pat-214	Male	ID/GDD	RAD21	chr8:117869566 C>A	stop gain	NM_006265	c.628G>T	p.Glu210Ter	heterozygous	inherited mother	Pathogenic	pvs1 very strong;pm2 supporting
pat-157	Female	ID/GDD	KAT6A	chr8:41792386 C>T	splicing	NM_006766.5	c.3353-1G>A	-	heterozygous	de novo	Pathogenic	pvs1 moderate;pm2 supporting;pm6 moderate;pp5 supporting
pat-286	Female	ID/GDD	CHD7	chr8:61713058 T>TC	frameshift insertion	NM_017780.4	c.2352dup	p.Asn785GlnfsTer12	heterozygous	not inherited mother	Likely pathogenic	pvs1 very strong;pm2 supporting
pat-89	Male	ID/GDD	SPTAN1	chr9:131383536 G>C	splicing	NM_001130438.2	c.5832+1G>C	-	heterozygous	inheritance not available	Likely pathogenic	pvs1 very strong;pm2 supporting
pat-11	Male	ID/GDD	SPTAN1	chr9:131394539 GGGACCAGCT>G	nonframeshift deletion	NM_001130438.2	c.6908_6916del9	p.Asp2303_Leu2305del	heterozygous	de novo	Pathogenic	pm1 moderate;pm2 supporting;pm6 moderate;pp3 supporting;pp5 strong;bp3 supporting
pat-20	Male	ID/GDD	SMC3	chr10:112356192 GTTA>G	nonframeshift deletion	NM_005445	c.2005_2007delTAT	p.Tyr669del	heterozygous	de novo	Likely pathogenic	pm2 supporting;pm4 moderate;pm6 moderate;pp3 supporting
pat-38	Female	ID/GDD	EBF3	chr10:131761630 C>T	splicing	NM_001005463.3	c.291+1G>A	-	heterozygous	inherited	Likely pathogenic	pvs1 very strong;pm2 supporting;pp1 supporting
pat-356	Male	ASD	WAC	chr10:28900717 C>T	stop gain	NM_016628.5	c.1303C>T	p.Gln435Ter	heterozygous	de novo	Pathogenic	pvs1 very strong;pm2 supporting;pm6 moderate
pat-15	Female	ID/GDD	WAC	chr10:28903495 G>T	splicing	NM_016628	c.1438-1G>T	-	heterozygous	de novo	Pathogenic	pvs1 very strong;pm2 supporting;pm6 moderate;pp3 supporting
pat-138	Male	ID/GDD	PTEN	chr10:89624303 C>T	missense	NM_000314.8	c.77C>T	p.Thr26Ile	heterozygous	de novo	Pathogenic	pm1 moderate;pm2 supporting;pm5 moderate;pm6 moderate;pp2 supporting;pp3 strong
pat-87	Female	ID/GDD	DEAF1	chr11:687941 C>A	missense	NM_021008.4	c.634G>T	p.Gly212Cys	heterozygous	de novo	Pathogenic	pm1 moderate;pm2 supporting;pm5 moderate;pm6 moderate;pp2 supporting;pp3 supporting
pat-111	Male	ID/GDD	KMT2A	chr11:118344326 A>T	stop gain	NM_005933	c.2452A>T	p.Lys818Ter	heterozygous	de novo	Pathogenic	pvs1 very strong;pm2 supporting;pm6 moderate
pat-37	Male	ID/GDD	KMT2A	chr11:118348819 T>C	missense	NM_001197104.1	c.3472T>C	p.Cys1158Arg	heterozygous	de novo	Pathogenic	pm1 moderate;pm2 supporting;pm5 moderate;pm6 moderate;pp2 supporting;pp3 supporting
pat-35	Female	ID/GDD	KMT5B	chr11:67926242 CCT>C	frameshift deletion	NM_001300907	c.1053_1054delAG	p.Gly352CysfsTer29	heterozygous	not inherited mother	Pathogenic	pvs1 strong;pm2 supporting;pp3 supporting
pat-189	Female	ID/GDD	KMT5B	chr11:67926629 CGGTTAGAAGCTGTAA>C	nonframeshift deletion	NM_017635.5	c.1175-6_1183del	p.Thr392_Asn394del	heterozygous	de novo	Likely pathogenic	pvs1 strong;pm2 supporting;pm6 moderate;pp3 supporting
pat-113	Female	ID/GDD	MED13L	chr12:116399121 G>A	missense	NM_015335	c.6583C>T	p.His2195Tyr	heterozygous	de novo	Likely pathogenic	pm2 supporting;pm6 moderate;pp2 supporting;pp3 supporting
pat-66	Male	ID/GDD	MED13L	DEL chr12:116534374-116549417	deletion	NM_015335	-	-	heterozygous	inheritance not available	Pathogenic	-
pat-99	Male	ID/GDD	GRIN2B	chr12:13717346 CG>C	frameshift deletion	NM_000834.5	c.2825delC	p.Thr942SerfsTer25	heterozygous	de novo	Likely pathogenic	pvs1 strong;pm2 supporting;pm6 moderate
pat-8	Female	ID/GDD	GRIN2B	chr12:13720001 AC>A	frameshift deletion	NM_000834	c.2555delG	p.Gly852ValfsTer32	heterozygous	de novo	Pathogenic	pvs1 strong;pm2 supporting;pm6 moderate;pp3 supporting
pat-103	Male	ID/GDD	GRIN2B	DEL chr12:13905901-13907199	deletion	NM_000834.5	c.411_1009del	-	heterozygous	de novo	Pathogenic	-
pat-230	Female	ID/GDD	KMT2D	DUP chr12:49415466-49449207	duplication	NM_003482.4	-	-	heterozygous	de novo	Likely pathogenic	-
pat-210	Male	ID/GDD	SCN8A	chr12:52200181 T>G	missense	NM_001330260.2	c.4911T>G	p.Ile1637Met	heterozygous	inherited father	Likely pathogenic	pm1 moderate;pm2 supporting;pp2 supporting;pp3 supporting
pat-239	Female	ID/GDD	YY1	chr14:100742959 G>T	missense	NM_003403.5	c.1036G>T	p.Val346Phe	heterozygous	inheritance not available	Likely pathogenic	pm1 moderate;pm2 supporting;pp2 supporting;pp3 supporting
pat-219	Male	ID/GDD	PPP2R5C	chr14:102348601 A>G	missense	NM_001161726.2	c.563A>G	p.His188Arg	heterozygous	de novo	Likely pathogenic	pm2 supporting;pm6 moderate;pp3 supporting;pp4 supporting
pat-123	Female	ID/GDD	PACS2	chr14:105834449 G>A	missense	NM_001100913.3	c.625G>A	p.Glu209Lys	heterozygous	not inherited father	Pathogenic	pm2 supporting;pp2 supporting;pp5 very strong
pat-232	Male	ID/GDD	SIN3A	chr15:75664350 GACACGAT>G	frameshift deletion	NM_015477.3	c.3785_3791delATCGTGT	p.Tyr1262SerfsTer70	heterozygous	de novo	Likely pathogenic	pvs1 strong;pm2 supporting;pm6 moderate
pat-69	Male	ID/GDD	SIN3A	chr15:75676621 T>C	missense	NM_015477.3	c.3179A>G	p.Asp1060Gly	heterozygous	inherited	Pathogenic	pm2 supporting;pp1 moderate;pp2 supporting;pp3 supporting
pat-46	Female	ID/GDD	TRAF7	chr16:2226176 C>G	missense	NM_032271	c.1873C>G	p.Leu625Val	heterozygous	de novo	Pathogenic	pm2 supporting;pm6 moderate;pp2 supporting;pp3 supporting
pat-30	Female	ID/GDD	SRCAP	chr16:30748691 C>T	stop gain	NM_006662.3	c.7330C>T	p.Arg2444*	heterozygous	de novo	Pathogenic	pvs1 strong;pm2 supporting;pm6 moderate;pp3 supporting;pp5 very strong
pat-242	Female	ID/GDD	SETD1A	chr16:30970059 C>T	stop gain	NM_014712.3	c.7C>T	p.Gln3Ter	heterozygous	not inherited father	Pathogenic	pvs1 very strong;pm2 supporting;pp4 supporting
pat-285	Male	ID/GDD	ANKRD11	chr16:89345900 CTGC>CAA	frameshift deletion	NM_001256183.2	c.7047_7049delGCAinsTT	p.Lys2349AsnfsTer52	heterozygous	de novo	Pathogenic	pvs1 very strong;pm2 supporting;pm6 moderate
pat-262	Female	ID/GDD	ANKRD11	chr16:89346066 TCA>T	frameshift deletion	NM_001256183.2	c.6882_6883del	p.Glu2295GlyfsTer236	heterozygous	de novo	Pathogenic	pvs1 very strong;pm2 supporting;pm6 moderate;pp5 supporting
pat-374	Male	ASD	ANKRD11	chr16:89350438 G>A	stop gain	NM_001256183.2	c.2512C>T	p.Arg838Ter	heterozygous	de novo	Pathogenic	pvs1 very strong;pm2 supporting;pm6 moderate;pp5 supporting
pat-65	Male	ID/GDD	ANKRD11	chr16:89351426 CA>C	frameshift deletion	NM_001256183.2	c.1523delT	p.Val508GlyfsTer2	heterozygous	de novo	Pathogenic	pvs1 very strong;pm2 supporting;pm6 moderate;pp3 supporting
pat-53	Male	ID/GDD	ANKRD11	chr16:89355079 C>T	splicing	NM_001256182.1	c.602-1G>A	-	heterozygous	de novo	Pathogenic	pvs1 very strong;pm2 supporting;pm6 moderate;pp3 supporting
pat-76	Female	ID/GDD	PAFAH1B1	DEL chr17:2570286-2585093	deletion	NM_000430.4	-	-	heterozygous	de novo	Pathogenic	-
pat-254	Male	ID/GDD	MED13	chr17:60062108 TCC>TG	frameshift deletion	NM_005121.3	c.2593_2594delGGinsC	p.Gly865GlnfsTer5	hemizygous	de novo	Pathogenic	pvs1 very strong;pm2 supporting;pm6 moderate
pat-173	Female	ID/GDD	TLK2	chr17:60637410 C>T	stop gain	NM_006852.6	c.754C>T	p.Gln252Ter	heterozygous	inherited mother	Likely pathogenic	pvs1 very strong;pm2 supporting
pat-281	Male	ID/GDD	TLK2	chr17:60678098 G>A	missense	NM_006852.6	c.1637G>A	p.Arg546Gln	heterozygous	de novo	Likely pathogenic	pm2 supporting;pm5 moderate;pm6 moderate;pp2 supporting
pat-317	Male	ID/GDD	DLG4	chr17:7100234 G>A	stop gain	NM_001365.4	c.1054C>T	p.Arg352Ter	heterozygous	de novo	Pathogenic	pvs1 very strong;pm2 supporting;pm6 moderate
pat-115	Female	ID/GDD	RAC3	chr17:79990663 G>A	missense	NM_005052	c.184G>A	p.Glu62Lys	heterozygous	not inherited father	Pathogenic	pm2 supporting;pp2 supporting;pp3 supporting;pp5 very strong
pat-347	Male	ASD	ASXL3	chr18:31324700 CAAAA>C	frameshift deletion	NM_030632.3	c.4890_4893del	p.Lys1631AsnfsTer3	heterozygous	de novo	Pathogenic	pvs1 very strong;pm2 supporting;pm6 moderate
pat-40	Female	ID/GDD	NFIX	chr19:13135955 A>T	stop gain	NM_002501.3	c.148A>T	p.Lys50Ter	heterozygous	de novo	Pathogenic	pvs1 very strong;pm2 supporting;pm6 moderate;pp3 supporting
pat-372	Male	ASD	BRD4	chr19:15349942 C>CGCTCCTCTTTCTCCCGA	frameshift insertion	NM_058243.2	c.3693_3709dup17	p.Arg1237LeufsTer11)	heterozygous	de novo	Pathogenic	pvs1 very strong;pm2 supporting;pm6 moderate
pat-3	Female	ID/GDD	ERF	chr19:42753371 CCT>C	frameshift deletion	NM_006494.4	c.891_892delAG	p.Gly299ArgfsTer9	heterozygous	inherited mother	Pathogenic	pvs1 strong;pm2 supporting;pp5 strong
pat-161	Male	ID/GDD	ERF	chr19:42754583 C>T	missense	NM_006494.4	c.157G>A	p.Gly53Arg	heterozygous	de novo	Pathogenic	pm1 moderate;pm2 supporting;pm6 moderate;pp2 supporting;pp3 supporting
pat-162	Male	ID/GDD	PPP2R1A	chr19:52716211 T>C	missense	NM_014225.6	c.655C>T	p.Ser219Pro	heterozygous	de novo	Pathogenic	pm1 moderate;pm2 supporting;pm6 moderate;pp2 supporting;pp3 supporting
pat-127	Male	ID/GDD	CSNK2A1	chr20:472926 T>C	missense	NM_001895.4	c.593A>G	p.Lys198Arg	heterozygous	de novo	Pathogenic	pm1 moderate;pm2 supporting;pm6 supporting;pp2 supporting;pp5 strong
pat-353	Male	ASD	ADNP	chr20:49508538 T>TA	stop gain	NM_015339.5	c.2712dupT	p.Asn905Ter	heterozygous	inherited	Likely pathogenic	pvs1 strong;pm1 moderate;pm2 supporting
pat-304	Female	ID/GDD	ADNP	chr20:49508756 TTTAA>T	frameshift deletion	NM_181442.4	c.2491_2494delTTAA	p.Leu831IlefsTer82	heterozygous	de novo	Likely pathogenic	pvs1 strong;ps4 moderate;pm2 supporting;pm6 moderate
pat-302	Male	ID/GDD	ADNP	chr20:49509054 TCTAA>T	frameshift deletion	NM_181442.4	c.2194_2197del	p.Leu732MetfsTer20	heterozygous	de novo	Likely pathogenic	pvs1 strong;pm2 supporting;pm6 moderate;pp5 supporting
pat-10	Female	ID/GDD	KCNQ2	chr20:62076109 C>T	missense	NM_172107.3	c.593G>A	p.Arg198Gln	heterozygous	de novo	Pathogenic	pm1 strong;pm2 supporting;pm6 moderate;pp2 supporting;pp3 supporting;pp5 strong
pat-253	Male	ID/GDD	SON	chr21:34924692 CT>C	frameshift deletion	NM_138927.4	c.3156delT	p.Met1053TrpfsTer6	heterozygous	de novo	Pathogenic	pvs1 very strong;pm2 supporting;pm6 moderate
pat-13	Female	ID/GDD	DSCAM	chr21:41455850 C>T	missense	NM_001389.5	c.4216G>A	p.Gly1406Ser	heterozygous	de novo	Likely pathogenic	pm2 supporting;pm6 moderate;pp2 supporting;pp3 supporting
pat-240	Male	ID/GDD	EP300	chr22:41513202 CTATT>C	frameshift deletion	NM_001429.4	c.107_110del	p.Phe37ThrfsTer10	heterozygous	de novo	Pathogenic	pvs1 very strong;pm2 supporting;pm6 moderate
pat-236	Male	ID/GDD	EP300	chr22:41574037 CA>C	frameshift deletion	NM_001429.4	c.6323delA	p.Gln2108ArgfsTer26	heterozygous	de novo	Pathogenic	pvs1 very strong;pm2 supporting;pm6 moderate
pat-183	Male	ID/GDD	TCF20	chr22:42609455 CT>C	frameshift deletion	NM_005650.4	c.1856delA	p.Lys619SerfsTer164	heterozygous	de novo	Pathogenic	pvs1 very strong;pm2 supporting;pm6 moderate
pat-61	Male	ID/GDD	FMR1	chrX:147014268 C>T	missense	NM_002024.6	c.866C>T	p.Pro289Leu	hemizygous	de novo	Pathogenic	pm1 moderate;pm2 supporting;pm6 moderate;pp2 supporting;pp3 supporting
pat-255	Male	ID/GDD	FMR1	chrX:147022172 CTA>C	frameshift deletion	NM_002024.6	c.1268_1269del	p.Tyr423PhefsTer15	hemizygous	de novo	Pathogenic	pvs1 very strong;pm2 supporting;pp4 supporting
pat-261	Male	ID/GDD	IDS	chrX:148564453 G>A	missense	NM_000202.8	c.1477C>T	p.Arg493Cys	hemizygous	inheritance not available	Likely pathogenic	pm1 moderate;pm2 supporting;pm5 moderate;pp3 supporting
pat-110	Female	ID/GDD	NAA10	chrX:153199903 T>G	missense	NM_003491.4	c.47A>C	p.His16Pro	heterozygous	inheritance not available	Pathogenic	ps1 strong;ps3 strong;pm1 moderate;pm2 supporting
pat-23	Female	ID/GDD	MECP2	chrX:153296071 GGGGGGCTGGTGGGGTCCTCGGAGCTCTCGGGCTCAGGTGGAGGT>G	frameshift deletion	NM_004992.4	c.1164_1207del	p.Pro389Ter	heterozygous	de novo	Pathogenic	pvs1 strong;pm2 supporting;pm6 moderate;pp5 strong
pat-169	Female	ID/GDD	MECP2	chrX:153296399 G>A	stop gain	NM_004992.4	c.880C>T	p.Arg294Ter	heterozygous	de novo	Pathogenic	pvs1 strong;pm2 supporting;pm6 moderate;pp5 very strong
pat-190	Female	ID/GDD	RPS6KA3	chrX:20222167 T>A	stop gain	NM_004586.3	c.298A>T	p.Lys100Ter	heterozygous	not inherited mother	Pathogenic	pvs1 very strong;pm2 supporting
pat-207	Female	ID/GDD	IL1RAPL1	chrX:29938200 T>C	missense	NM_014271.4	c.1046T>C	p.Leu349Pro	heterozygous	de novo	Likely pathogenic	pm2 supporting;pm6 moderate;pp3 supporting
pat-39	Female	ID/GDD	USP9X	chrX:41031129 G>A	stop gain	NM_0015039590.2	c.3066G>A	p.Trp1022Ter	heterozygous	de novo	Pathogenic	pvs1 very strong;pm2 supporting;pm6 moderate;pp3 supporting
pat-206	Male	ID/GDD	USP9X	chrX:41060435 T>A	missense	NM_1039590.2	c.4726T>A	p.Tyr1576Asn	hemizygous	de novo	Pathogenic	pm1 moderate;pm2 supporting;pm6 moderate;pp2 supporting;pp3 supporting
pat-4	Female	ID/GDD	DDX3X	chrX:41204505 A>AC	frameshift insertion	NM_001193416	c.1099dupC	p.Gln367ProfsTer16	heterozygous	de novo	Pathogenic	pvs1 very strong;pm2 supporting;pm6 moderate;pp3 supporting
pat-87	Female	ID/GDD	PQBP1	chrX:48759208 G>A	missense	NM_001032382.1	c.181G>A	p.Gly61Arg	heterozygous	inherited mother	Likely pathogenic	pm1 moderate;pm2 supporting;pp2 supporting;pp3 strong
pat-153	Male	ID/GDD	WDR45	chrX:48933234 C>T	missense	NM_001029896.2	c.695G>A	p.Arg232His	hemizygous	inherited mother	Pathogenic	ps1 moderate;pm2 supporting;pp2 supporting;pp3 supporting
pat-175	Male	ID/GDD	IQSEC2	chrX:53265003 G>A	missense	NM_001111125.3	c.3463C>T	p.Arg1155Trp	hemizygous	de novo	Pathogenic	pm2 supporting;pm6 moderate;pp2 supporting;pp3 supporting
pat-92	Female	ID/GDD	IQSEC2	chrX:53279465 TG>T	frameshift deletion	NM_001111125.3	c.2292delC	p.Phe764LeufsTer12	heterozygous	de novo	Pathogenic	pvs1 very strong;pm2 supporting;pm6 moderate
pat-107	Female	ID/GDD	IQSEC2	chrX:53279555 G>A	stop gain	NM_001111125.3	c.2203C>T	p.Gln735Ter	heterozygous	de novo	Pathogenic	pvs1 very strong;pm2 supporting;pm6 moderate
pat-101	Female	ID/GDD	DLG3	chrX:69699115 G>T	splicing	NM_020730	c.509+1G>T	-	heterozygous	inherited mother	Likely pathogenic	pvs1 very strong;pm2 supporting
pat-279	Female	ID/GDD	MED12	chrX:70348505 C>T	missense	NM_005120.3	c.3412C>T	p.Arg1138Trp	heterozygous	de novo	Likely pathogenic	pm2 supporting;pm6 moderate;pp2 supporting;pp3 supporting;pp5 strong
pat-132	Male	ID/GDD	RLIM	chrX:73812784 C>G	missense	NM_016120.4	c.366G>C	p.Trp122Cys	hemizygous	inherited mother	Likely pathogenic	pm1 moderate;pm2 supporting;pp2 supporting;pp3 supporting
