# Supplementary material for: High Performance of a Dominant/X-Linked Gene Panel in Patients with Neurodevelopmental Disorders
Source: Genes (Basel). 2023 Mar 13;14(3):708. doi: 10.3390/genes14030708 (PMC10048137; doi:10.3390/genes14030708)
Supplement: Supplementary file 1 [file genes-14-00708-s001.zip › TableS5.xls]

## Sheet: Sheet1
Patient	Gene (HGNC)	Genomic position (hg19)	Variant type	Transcript	cDNA	Protein change	Percentage alternate allele	Validation	Inheritance	ACMG/AMP classification	ACMG/AMP criteria
pat-152	PPP2R5D	chr6:42975003 GA>AG	missense	NM_006245.4	c.592_593delinsGA	p.Glu198Arg	27.51	Yes	de novo	Pathogenic	pm1 moderate;pm2 supporting;pm5 moderate;pm6 moderate;pp2 supporting
pat-281	TLK2	chr17:60678098 G>A	missense	NM_006852.6	c.1637G>A	p.Arg546Gln	20	Yes	de novo	Likely pathogenic	pm2 supporting;pm5 moderate;pm6 moderate;pp2 supporting
pat-347	ASXL3	chr18:31324700 CAAAA>C	frameshift deletion	NM_030632.3	c.4890_4893del	p.Lys1631AsnfsTer3	18.1	Yes	de novo	Pathogenic	pvs1 very strong;pm2 supporting;pm6 moderate
pat-225	PHIP	chr6:79735265 C>T	stop gain	NM_017934.7	c.894G>A	p.Trp298Ter	13.01	Yes	inheritance not available	Likely pathogenic	pvs1 very strong;pm2 supporting;pm6 moderate
pat-110	NAA10	chrX:153199903 T>G	missense	NM_003491.4	c.47A>C	p.His16Pro	27.71	Yes	inheritance not available	Pathogenic	ps1 strong;ps3 strong;pm1 moderate;pm2 supporting
pat-167	SRCAP	chr16:30735373 C>T	missense	NM_006662.3	c.4628C>T	p.Pro1543Leu	29.9	Yes	inherited father	VOUS	pm2 supporting
pat-78	AUTS2	chr7:70255629 CACGAGCGGGGAGGCCACCTGG>C	nonframeshift deletion	NM_015570.4	c.3437_3457del	p.Gly1146_Arg1152del	25.7	Yes	inherited father	VOUS	pm2 supporting;pm4 moderate
pat-354	OTUD7A	chr15:31851375 C>CGGGAAAG	frameshift insertion	NM_130901.3	c.340_346dup	p.Arg116ProfsTer23	13.08	No	-	-
pat-66	MED13L	DEL chr12:116534374-116549417	deletion	NM_015335	-	-	-	Yes	inheritance not available	Pathogenic
pat-68	SMARCB1	chr22:24129257-24176464	duplication	NM_003073	-	-	-	Yes	inherited father	VOUS
pat-155	TCF4	chr18:52899640-52900002	deletion	NM_001083962	-	-	-	No	-	-
pat-139	USP7	chr16:8998944-8999288	deletion	NM_003470	-	-	-	No	-	-
pat-21	SCN2A	chr2:166221553-166221873	deletion	NM_001040142	-	-	-	No	-	-
pat-72	CHD2	chr15:93514895-93521713	duplication	NM_001271	-	-	-	No	-	-
pat-140	NSD1	chr5:176631021-176631393	deletion	NM_022455	-	-	-	No	-	-
