# Supplementary material for: High Performance of a Dominant/X-Linked Gene Panel in Patients with Neurodevelopmental Disorders
Source: Genes (Basel). 2023 Mar 13;14(3):708. doi: 10.3390/genes14030708 (PMC10048137; doi:10.3390/genes14030708)
Supplement: Supplementary file 1 [file genes-14-00708-s001.zip › TableS6.xls]

## Sheet: Sheet1
Variable	All	Group 1 patients	Group 2 patients	Group 3 patients	Rest of patients
Number of patients	398	25	54	26	293
Number o patients with pathogenic variant	114 (28.6%)	14 (56.0%)	25 (46.3%)	13 (50.0%)	62 (21.2%)
Number of female patients	151 (37.9%)	7 (28.0%)	26 (48.1%)	26 (100.0%)	92 (31.4%)
Abnormal nervous system morphology	66 (16.6%)	25 (100.0%)	27 (50.0%)	0 (0.0%)	14 (4.8%)
Abnormal nervous system physiology	150 (37.7%)	11 (44.0%)	21 (38.9%)	26 (100.0%)	92 (31.4%)
Abnormality of metabolism/homeostasis	12 (3.0%)	0 (0.0%)	1 (1.9%)	1 (3.8%)	10 (3.4%)
Abnormality of prenatal development or birth	2 (0.5%)	0 (0.0%)	0 (0.0%)	0 (0.0%)	2 (0.7%)
Abnormality of the cardiovascular system	40 (10.1%)	5 (20.0%)	3 (5.6%)	0 (0.0%)	32 (10.9%)
Abnormality of the digestive system	30 (7.5%)	1 (4.0%)	4 (7.4%)	2 (7.7%)	23 (7.8%)
Abnormality of the ear	14 (3.5%)	0 (0.0%)	0 (0.0%)	1 (3.8%)	13 (4.4%)
Abnormality of the endocrine system	9 (2.3%)	0 (0.0%)	1 (1.9%)	2 (7.7%)	6 (2.0%)
Abnormality of the eye	92 (23.1%)	4 (16.0%)	14 (25.9%)	0 (0.0%)	74 (25.3%)
Abnormality of the genitourinary system	41 (10.3%)	2 (8.0%)	4 (7.4%)	1 (3.8%)	34 (11.6%)
Abnormality of the head	239 (60.1%)	19 (76.0%)	46 (85.2%)	14 (53.8%)	160 (54.6%)
Abnormality of the integument	48 (12.1%)	2 (8.0%)	5 (9.3%)	4 (15.4%)	37 (12.6%)
Abnormality of the musculoskeletal system	205 (51.5%)	16 (64.0%)	52 (96.3%)	12 (46.2%)	125 (42.7%)
Abnormality of the respiratory system	5 (1.3%)	0 (0.0%)	0 (0.0%)	1 (3.8%)	4 (1.4%)
Behavioral abnormality	286 (71.9%)	25 (100.0%)	0 (0.0%)	26 (100.0%)	235 (80.2%)
Intellectual disability	354 (88.9%)	25 (100.0%)	53 (98.1%)	26 (100.0%)	250 (85.3%)
