# Supplementary material for: High Performance of a Dominant/X-Linked Gene Panel in Patients with Neurodevelopmental Disorders
Source: Genes (Basel). 2023 Mar 13;14(3):708. doi: 10.3390/genes14030708 (PMC10048137; doi:10.3390/genes14030708)
Supplement: Supplementary file 1 [file genes-14-00708-s001.zip › TableS7.xls]

## Sheet: Sheet1
Patient	Sex	Cohort	Gene (HGNC)	Genomic position (hg19)	Variant type	Transcript	cDNA	Protein change	Genotype	Inheritance	ACMG/AMP classification	ACMG/AMP criteria
pat-147	Male	ID/GDD	SPEN	chr1:16257563 C>T	stop gain	NM_015001.3	c.4828C>T	p.Gln1610Ter	heterozygous	de novo	Pathogenic	pvs1 very strong;pm2 supporting;pm6 moderate
pat-14	Male	ID/GDD	QARS	chr3:49141400 G>A	missense	NM_005051.3	c.271C>T	p.Leu91Phe	heterozygous	inherited father	Likely pathogenic	pm2 supporting;pm3 moderate;pp4 supporting
pat-14	Male	ID/GDD	QARS	chr3:49136412 A>T	missense	NM_005051.3	c.1769T>A	p.Ile590Asn	heterozygous	inherited mother	Likely pathogenic	pm2 supporting;pm3 moderate;pp4 supporting
pat-362	Female	ASD	GRIA2	chr4:158238842 C>A	stop gain	NM_000826.6	c.699C>A	p.Tyr233Ter	heterozygous	de novo	Pathogenic	pvs1 very strong;pm2 supporting;pm6 moderate
pat-358	Female	ASD	MAP1B	chr5:71492177 C>T	stop gain	NM_005909.5	c.2995C>T	p.Arg999Ter	heterozygous	de novo	Pathogenic	pvs1 very strong;pm2 supporting;pm6 moderate
pat-60	Male	ID/GDD	JARID2	DEL chr6:15487539-15593312	deletion	NM_004973.4			heterozygous	de novo	Pathogenic
pat-251	Female	ID/GDD	HACE1	chr6:105198317 G>A	stop gain	NM_020771.4	c.2242C>T	p.Arg748Ter	heterozygous	inherited mother	Pathogenic	pvs1 very strong;pm2 supporting;pm3 moderate
pat-251	Female	ID/GDD	HACE1	chr6:105298851 G>C	stop gain	NM_020771.4	c.152C>G	p.Ser51Ter	heterozygous	inherited father	Pathogenic	pvs1 very strong;pm2 supporting;pm3 moderate
pat-86	Female	ID/GDD	RHEB	chr7:151188082 A>G	missense	NM_005614.4	c.71T>C	p.Ile24Thr	heterozygous	de novo	Likely pathogenic	ps2 strong;pm2 supporting;pp3 supporting
pat-141	Male	ID/GDD	TRPM3	chr9:73213379 C>T	missense	NM_001007471.4	c.2968G>A	p.Val990Met	heterozygous	de novo	Pathogenic	ps3 strong;ps4 strong;pm2 supporting;pm6 moderate
pat-96	Male	ID/GDD	TMX2	chr11:57505852 CT>C	frameshift deletion	NM_015959.4	c.392del	p.Leu131HisfsTer20	heterozygous	inherited mother	Likely pathogenic	pvs1 very strong;pm2 supporting
pat-96	Male	ID/GDD	TMX2	chr11:57506148 C>T	missense	NM_015959.4	c.454C>T	p.Arg152Trp	heterozygous	inherited father	Likely pathogenic	pm1 moderate;pm2 supporting;pp3 moderate;pp3 supporting
pat-24	Female	ID/GDD	AP1G1	chr16:71823340 G>A	missense	NM_001128.6	c.43C>T	p.Arg15Trp	heterozygous	de novo	Likely pathogenic	pm2 supporting;pm5 moderate;pm6 moderate;pp3 supporting
pat-258	Male	ID/GDD	AP1G1	chr16:71787774 G>A	stop gain	NM_001128.6	c.1246C>T	p.Arg416Ter	heterozygous	de novo	Pathogenic	pvs1 very strong;pm2 supporting;pm6 moderate
pat-172	Female	ID/GDD	INPP5K	chr17:1401268 T>C	missense	NM_016532.4	c.925A>G	p.Ser309Gly	heterozygous	not inherited father	Likely pathogenic	pm2 supporting;pm3 moderate;pp3 supporting;pp4 supporting
pat-172	Female	ID/GDD	INPP5K	chr17:1411422 C>T	stop gain	NM_016532.4	c.653G>A	p.Trp218Ter	heterozygous	inherited father	Likely pathogenic	pvs1 very strong;pm2 supporting;pp4 supporting
pat-259	Male	ID/GDD	MAN2B1	chr19:12763177 C>T	stop gain	NM_000528.4	c.1928G>A	p.Trp643Ter	homozygous	inheritance not available	Pathogenic	pvs1 very strong;pm2 supporting;pp4 supporting
pat-205	Male	ID/GDD	SHANK1	chr19:51192136 G>A	stop gain	NM_016148.5	c.2137C>T	p.Arg713Ter	heterozygous	de novo	Pathogenic	pvs1 very strong;pm2 supporting;pm6 moderate
pat-26	Male	ID/GDD	SHANK3	chr22:51158907 T>A	stop gain	NM_001372044.2	c.2832T>A	p.Tyr944Ter	heterozygous	de novo	Pathogenic	pvs1 very strong;pm2 supporting;pm6 moderate
pat-105	Male	ID/GDD	TAF1	chrX:70627893 A>G	missense	NM_004606.5	c.4276A>G	p.Met1426Val	hemizygous	inherited mother	Likely pathogenic	pm1 moderate;pm2 supporting;pp1 supporting;pp2 supporting;pp3 supporting;pp4 supporting
